# Supplementary material for: 6-(4-Amino­phen­yl)-2-meth­oxy-4-phenyl­nicotino­nitrile
Source: Acta Crystallogr Sect E Struct Rep Online. 2013 Nov 23;69(Pt 12):o1816–7. doi: 10.1107/S1600536813031437 (PMC3885069; doi:10.1107/S1600536813031437)
Supplement: Supplementary file 1 [file e-69-o1816-sup1.cif]

##############################################################################
#                                                                            #
# This CIF contains the data in a paper accepted for publication in          #
# Acta Crystallographica Section E. It conforms to the requirements of       #
# Notes for Authors for Acta Crystallographica Section E, and has been       #
# peer reviewed under the auspices of the IUCr Commission on Journals.       #
#                                                                            #
# Full details of the Crystallographic Information File format               #
# are given in the paper "The Crystallographic Information File (CIF):       #
# a New Standard Archive File for Crystallography" by S. R. Hall, F. H.      #
# Allen and I. D. Brown [Acta Cryst. (1991), A47, 655-685].                  #
#                                                                            #
# The current version of the core CIF dictionary is obtainable from          #
# ftp://ftp.iucr.org/pub/cif_core.dic.                                       #
#                                                                            #
# Software is freely available for graphical display of the structure(s)     #
# in this CIF. For information consult the CIF software page                 #
# http://www.iucr.org/resources/cif/software.                                #
#                                                                            #
# This file may be used for bona fide research purposes within the           #
# scientific community so long as proper attribution is given to the journal # 
# article from which it was obtained.                                        #
#                                                                            #
##############################################################################
data_global
_audit_creation_method     'form.cif (version 2.0)'
_journal_data_validation_number     ?
_journal_date_recd_electronic     2013-11-08
_journal_date_accepted     2013-11-18
_journal_name_full     'Acta Crystallographica, Section E'
_journal_year     2013
_journal_volume     69
_journal_issue     12
_journal_page_first     o1816
_journal_page_last     o1817
_journal_paper_category     QO
_journal_paper_doi     10.1107/S1600536813031437
_journal_coeditor_code     SJ5368
_publ_contact_author_name     'Assoc.Prof. Dr. Suchada Chantrapromma'
_publ_contact_author_address
;
      Department of Chemistry
      Faculty of Science
      Prince of Songkla University
      Hat-Yai, Songkhla 90112
      THAILAND
;
_publ_contact_author_email     'suchada.c@psu.ac.th'
_publ_contact_author_fax     '66 74 212918'
_publ_contact_author_phone     '66 74 288447'
_publ_section_title
;
6-(4-Aminophenyl)-2-methoxy-4-phenylnicotinonitrile
;
loop_
    _publ_author_name
    _publ_author_footnote
    _publ_author_address
    'Thitipone Suwunwong' ?
;  Department of Chemistry
   Faculty of Science
   Prince of Songkla University
   Hat-Yai, Songkhla 90112
   Thailand
;
    'Suchada Chantrapromma'
;
      Thomson Reuters ResearcherID: A-5085-2009.
;
;     Department of Chemistry
      Faculty of Science
      Prince of Songkla University
      Hat-Yai, Songkhla 90112
      Thailand
;
    'Ching Kheng Quah' ?
;     X-ray Crystallography Unit
      School of Physics
      Universiti Sains Malaysia
      11800 USM, Penang
      Malaysia
;
    'Hoong-Kun Fun'
;
      Additional correspondence author, e-mail: hkfun@usm.my.
      Thomson Reuters ResearcherID: A-3561-2009.
;
;     X-ray Crystallography Unit
      School of Physics
      Universiti Sains Malaysia
      11800 USM, Penang
      Malaysia
;
data_I
_audit_creation_method     SHELXL-97
_database_code_depnum_ccdc_archive     'CCDC 972405'
_chemical_name_systematic
;
6-(4-Aminophenyl)-2-methoxy-4-phenylnicotinonitrile
;
_chemical_name_common
;
;
_chemical_formula_moiety     'C19 H15 N3 O'
_chemical_formula_sum     'C19 H15 N3 O'
_chemical_formula_iupac     'C19 H15 N3 O'
_chemical_formula_weight     301.34
_chemical_melting_point     ?
_chemical_melting_point_gt     475
_chemical_melting_point_lt     476
_symmetry_cell_setting     monoclinic
_symmetry_space_group_name_H-M     'P 21/c'
_symmetry_space_group_name_Hall     '-P 2ybc'
loop_
    _symmetry_equiv_pos_as_xyz
    'x, y, z'
    '-x, y+1/2, -z+1/2'
    '-x, -y, -z'
    'x, -y-1/2, z-1/2'
_cell_length_a     10.9448(12)
_cell_length_b     18.960(2)
_cell_length_c     7.4738(8)
_cell_angle_alpha     90.00
_cell_angle_beta     94.743(2)
_cell_angle_gamma     90.00
_cell_volume     1545.6(3)
_cell_formula_units_Z     4
_cell_measurement_reflns_used     3696
_cell_measurement_theta_min     2.15
_cell_measurement_theta_max     27.99
_cell_measurement_temperature     100
_exptl_crystal_description     Plate
_exptl_crystal_colour     Yellow
_exptl_crystal_size_max     0.56
_exptl_crystal_size_mid     0.17
_exptl_crystal_size_min     0.06
_exptl_crystal_density_diffrn     1.295
_exptl_crystal_density_meas     ?
_exptl_crystal_density_method     'not measured'
_exptl_crystal_F_000     632
_exptl_absorpt_coefficient_mu     0.083
_exptl_absorpt_correction_type     multi-scan
_exptl_absorpt_process_details     '(SADABS; Bruker, 2009)'
_exptl_absorpt_correction_T_min     0.9550
_exptl_absorpt_correction_T_max     0.9954
_exptl_special_details
;
The crystal was placed in the cold stream of an Oxford Cryosystems Cobra
open-flow nitrogen cryostat (Cosier & Glazer, 1986) operating at 100.0(1) K.
;
_diffrn_ambient_temperature     100
_diffrn_radiation_type     'MoK\a'
_diffrn_radiation_wavelength     0.71073
_diffrn_radiation_source     'sealed tube'
_diffrn_radiation_monochromator     'graphite'
_diffrn_measurement_device_type     'Bruker APEX DUO CCD area-detector'
_diffrn_measurement_method     '\f and \w scans'
_diffrn_detector_area_resol_mean     ?
_diffrn_reflns_number     14200
_diffrn_reflns_av_R_equivalents     0.0511
_diffrn_reflns_av_sigmaI/netI     0.0471
_diffrn_reflns_theta_min     2.15
_diffrn_reflns_theta_max     27.99
_diffrn_reflns_theta_full     27.99
_diffrn_measured_fraction_theta_max     0.995
_diffrn_measured_fraction_theta_full     0.995
_diffrn_reflns_limit_h_min     -14
_diffrn_reflns_limit_h_max     14
_diffrn_reflns_limit_k_min     -24
_diffrn_reflns_limit_k_max     25
_diffrn_reflns_limit_l_min     -9
_diffrn_reflns_limit_l_max     9
_diffrn_standards_number     0
_diffrn_standards_interval_count     ?
_diffrn_standards_interval_time     ?
_diffrn_standards_decay_%     ?
_refine_special_details
;
Refinement of <i>F</i>^2^ against ALL reflections. The weighted <i>R</i>-factor
<i>wR</i> and goodness of fit <i>S</i> are based on <i>F</i>^2^, conventional
<i>R</i>-factors <i>R</i> are based on <i>F</i>, with <i>F</i> set to zero for
negative <i>F</i>^2^. The threshold expression of <i>F</i>^2^ >
\s(<i>F</i>^2^) is used only for calculating <i>R</i>-factors(gt) <i>etc</i>.
and is not relevant to the choice of reflections for refinement.
<i>R</i>-factors based on <i>F</i>^2^ are statistically about twice as large
as those based on <i>F</i>, and <i>R</i>- factors based on ALL data will be
even larger.
;
_reflns_number_total     3696
_reflns_number_gt     2689
_reflns_threshold_expression     I>2\s(I)
_refine_ls_structure_factor_coef     Fsqd
_refine_ls_matrix_type     full
_refine_ls_R_factor_all     0.0676
_refine_ls_R_factor_gt     0.0457
_refine_ls_wR_factor_gt     0.1274
_refine_ls_wR_factor_ref     0.1425
_refine_ls_goodness_of_fit_ref     1.066
_refine_ls_restrained_S_all     1.066
_refine_ls_number_reflns     3696
_refine_ls_number_parameters     217
_refine_ls_number_restraints     0
_refine_ls_hydrogen_treatment     mixed
_refine_ls_weighting_scheme     calc
_refine_ls_weighting_details
         'calc w=1/[\s^2^(Fo^2^)+(0.0815P)^2^+0.0098P] where P=(Fo^2^+2Fc^2^)/3'
_atom_sites_solution_hydrogens     geom
_atom_sites_solution_primary     direct
_atom_sites_solution_secondary     difmap
_refine_ls_shift/su_max     0.001
_refine_ls_shift/su_mean     0.001
_refine_diff_density_max     0.299
_refine_diff_density_min     -0.284
_refine_ls_extinction_method     none
_refine_ls_extinction_coef     ?
loop_
    _atom_type_symbol
    _atom_type_description
    _atom_type_scat_dispersion_real
    _atom_type_scat_dispersion_imag
    _atom_type_scat_source
    'C' 'C' 0.0033 0.0016
                         'International Tables Vol C Tables 4.2.6.8 and 6.1.1.4'
    'H' 'H' 0.0000 0.0000
                         'International Tables Vol C Tables 4.2.6.8 and 6.1.1.4'
    'N' 'N' 0.0061 0.0033
                         'International Tables Vol C Tables 4.2.6.8 and 6.1.1.4'
    'O' 'O' 0.0106 0.0060
                         'International Tables Vol C Tables 4.2.6.8 and 6.1.1.4'
_computing_data_collection     'APEX2 (Bruker, 2009)'
_computing_cell_refinement     'SAINT (Bruker, 2009)'
_computing_data_reduction     'SAINT (Bruker, 2009)'
_computing_structure_solution     'SHELXTL (Sheldrick, 2008)'
_computing_structure_refinement     'SHELXTL (Sheldrick, 2008)'
_computing_molecular_graphics     'SHELXTL (Sheldrick, 2008)'
_computing_publication_material
;
SHELXTL (Sheldrick, 2008), PLATON (Spek, 2009), Mercury (Macrae
<i>et al.</i>,
2006) and publCIF (Westrip, 2010)
;
loop_
    _atom_site_type_symbol
    _atom_site_label
    _atom_site_fract_x
    _atom_site_fract_y
    _atom_site_fract_z
    _atom_site_U_iso_or_equiv
    _atom_site_adp_type
    _atom_site_calc_flag
    _atom_site_refinement_flags
    _atom_site_occupancy
    _atom_site_symmetry_multiplicity
    _atom_site_disorder_assembly
    _atom_site_disorder_group
    O O1 0.41334(9) 0.11886(5) 0.32484(15) 0.0232(3) Uani d . 1 1 . .
    N N1 0.87443(12) 0.47258(7) 0.5990(2) 0.0275(3) Uani d . 1 1 . .
    H H2N1 0.9480(17) 0.4498(10) 0.619(3) 0.036(5) Uiso d . 1 1 . .
    H H1N1 0.8776(17) 0.5170(11) 0.554(3) 0.043(6) Uiso d . 1 1 . .
    N N2 0.48483(11) 0.23181(6) 0.37739(17) 0.0197(3) Uani d . 1 1 . .
    N N3 0.12753(11) 0.11690(6) 0.1173(2) 0.0262(3) Uani d . 1 1 . .
    C C1 0.56914(12) 0.34757(7) 0.4295(2) 0.0188(3) Uani d . 1 1 . .
    C C2 0.56860(13) 0.42059(7) 0.4009(2) 0.0211(3) Uani d . 1 1 . .
    H H2A 0.4974 0.4421 0.3435 0.025 Uiso calc R 1 1 . .
    C C3 0.66877(13) 0.46216(7) 0.4540(2) 0.0222(3) Uani d . 1 1 . .
    H H3A 0.6659 0.5115 0.4320 0.027 Uiso calc R 1 1 . .
    C C4 0.77484(13) 0.43173(7) 0.5405(2) 0.0211(3) Uani d . 1 1 . .
    C C5 0.77592(13) 0.35885(8) 0.5715(2) 0.0231(3) Uani d . 1 1 . .
    H H5A 0.8465 0.3374 0.6310 0.028 Uiso calc R 1 1 . .
    C C6 0.67552(13) 0.31784(7) 0.5163(2) 0.0218(3) Uani d . 1 1 . .
    H H6A 0.6785 0.2684 0.5375 0.026 Uiso calc R 1 1 . .
    C C7 0.46428(12) 0.30246(7) 0.3692(2) 0.0191(3) Uani d . 1 1 . .
    C C8 0.34949(13) 0.32942(7) 0.3085(2) 0.0193(3) Uani d . 1 1 . .
    H H8A 0.3365 0.3790 0.3080 0.023 Uiso calc R 1 1 . .
    C C9 0.25383(12) 0.28457(7) 0.2485(2) 0.0188(3) Uani d . 1 1 . .
    C C10 0.13113(13) 0.31369(7) 0.1898(2) 0.0205(3) Uani d . 1 1 . .
    C C11 0.02459(13) 0.28273(8) 0.2451(2) 0.0245(3) Uani d . 1 1 . .
    H H11A 0.0301 0.2420 0.3193 0.029 Uiso calc R 1 1 . .
    C C12 -0.08913(14) 0.31153(9) 0.1918(2) 0.0315(4) Uani d . 1 1 . .
    H H12A -0.1613 0.2909 0.2313 0.038 Uiso calc R 1 1 . .
    C C13 -0.09812(16) 0.37035(9) 0.0810(3) 0.0366(5) Uani d . 1 1 . .
    H H13A -0.1763 0.3894 0.0432 0.044 Uiso calc R 1 1 . .
    C C14 0.00695(16) 0.40117(8) 0.0257(3) 0.0336(4) Uani d . 1 1 . .
    H H14A 0.0008 0.4413 -0.0506 0.040 Uiso calc R 1 1 . .
    C C15 0.12153(14) 0.37363(8) 0.0814(2) 0.0253(4) Uani d . 1 1 . .
    H H15A 0.1935 0.3957 0.0455 0.030 Uiso calc R 1 1 . .
    C C16 0.39525(12) 0.18928(7) 0.3197(2) 0.0192(3) Uani d . 1 1 . .
    C C17 0.27805(12) 0.21180(7) 0.2504(2) 0.0196(3) Uani d . 1 1 . .
    C C18 0.19270(13) 0.16011(7) 0.1769(2) 0.0207(3) Uani d . 1 1 . .
    C C19 0.53384(14) 0.09527(8) 0.3919(2) 0.0253(4) Uani d . 1 1 . .
    H H19A 0.5373 0.0437 0.3870 0.038 Uiso calc R 1 1 . .
    H H19B 0.5509 0.1109 0.5164 0.038 Uiso calc R 1 1 . .
    H H19C 0.5952 0.1152 0.3179 0.038 Uiso calc R 1 1 . .
loop_
    _atom_site_aniso_label
    _atom_site_aniso_U_11
    _atom_site_aniso_U_22
    _atom_site_aniso_U_33
    _atom_site_aniso_U_12
    _atom_site_aniso_U_13
    _atom_site_aniso_U_23
    O1 0.0235(5) 0.0159(5) 0.0299(7) -0.0003(4) -0.0009(5) -0.0005(4)
    N1 0.0209(7) 0.0207(6) 0.0401(9) -0.0028(5) -0.0015(6) 0.0034(6)
    N2 0.0220(6) 0.0173(6) 0.0195(7) -0.0007(4) 0.0010(5) -0.0008(5)
    N3 0.0258(7) 0.0226(6) 0.0298(8) -0.0015(5) 0.0006(6) -0.0012(6)
    C1 0.0190(7) 0.0201(7) 0.0172(8) -0.0004(5) 0.0018(6) -0.0022(6)
    C2 0.0190(7) 0.0212(7) 0.0231(8) 0.0017(5) 0.0009(6) 0.0008(6)
    C3 0.0223(7) 0.0166(6) 0.0277(9) 0.0001(5) 0.0020(6) 0.0003(6)
    C4 0.0192(7) 0.0213(7) 0.0230(8) -0.0025(5) 0.0033(6) -0.0010(6)
    C5 0.0197(7) 0.0207(7) 0.0285(9) 0.0004(5) -0.0010(6) 0.0004(6)
    C6 0.0226(7) 0.0169(6) 0.0260(9) 0.0004(5) 0.0023(6) 0.0006(6)
    C7 0.0231(7) 0.0183(6) 0.0161(8) -0.0008(5) 0.0029(6) -0.0010(6)
    C8 0.0225(7) 0.0163(6) 0.0190(8) 0.0000(5) 0.0017(6) -0.0013(6)
    C9 0.0208(7) 0.0202(7) 0.0155(8) -0.0011(5) 0.0028(5) -0.0011(6)
    C10 0.0225(7) 0.0214(7) 0.0169(8) 0.0010(5) -0.0021(6) -0.0056(6)
    C11 0.0241(7) 0.0260(7) 0.0233(9) -0.0008(6) 0.0010(6) -0.0077(7)
    C12 0.0229(8) 0.0363(8) 0.0348(10) 0.0010(6) -0.0002(7) -0.0150(8)
    C13 0.0314(9) 0.0347(9) 0.0414(11) 0.0114(7) -0.0105(8) -0.0154(8)
    C14 0.0424(9) 0.0238(7) 0.0323(10) 0.0099(7) -0.0101(8) -0.0056(7)
    C15 0.0316(8) 0.0200(7) 0.0235(9) 0.0010(6) -0.0023(7) -0.0052(6)
    C16 0.0240(7) 0.0163(6) 0.0177(8) -0.0014(5) 0.0041(6) 0.0006(6)
    C17 0.0197(7) 0.0212(7) 0.0179(8) -0.0025(5) 0.0015(6) -0.0011(6)
    C18 0.0224(7) 0.0194(6) 0.0201(8) 0.0001(5) 0.0016(6) 0.0005(6)
    C19 0.0280(8) 0.0199(7) 0.0277(9) 0.0030(6) 0.0004(6) 0.0026(6)
_geom_special_details
;
All e.s.d.'s (except the e.s.d. in the dihedral angle between two l.s. planes)
are estimated using the full covariance matrix. The cell e.s.d.'s are taken
into account individually in the estimation of e.s.d.'s in distances, angles
and torsion angles; correlations between e.s.d.'s in cell parameters are only
used when they are defined by crystal symmetry. An approximate (isotropic)
treatment of cell e.s.d.'s is used for estimating e.s.d.'s involving l.s.
planes.
;
loop_
    _geom_bond_atom_site_label_1
    _geom_bond_atom_site_label_2
    _geom_bond_site_symmetry_2
    _geom_bond_distance
    _geom_bond_publ_flag
    O1 C16 . 1.3498(16) ?
    O1 C19 . 1.4427(17) ?
    N1 C4 . 1.3786(18) ?
    N1 H2N1 . 0.916(19) ?
    N1 H1N1 . 0.91(2) ?
    N2 C16 . 1.3144(17) ?
    N2 C7 . 1.3589(17) ?
    N3 C18 . 1.1513(18) ?
    C1 C2 . 1.401(2) ?
    C1 C6 . 1.4032(18) ?
    C1 C7 . 1.4718(18) ?
    C2 C3 . 1.3815(19) ?
    C2 H2A . 0.9500 ?
    C3 C4 . 1.4052(19) ?
    C3 H3A . 0.9500 ?
    C4 C5 . 1.401(2) ?
    C5 C6 . 1.3811(19) ?
    C5 H5A . 0.9500 ?
    C6 H6A . 0.9500 ?
    C7 C8 . 1.3968(19) ?
    C8 C9 . 1.3937(18) ?
    C8 H8A . 0.9500 ?
    C9 C17 . 1.405(2) ?
    C9 C10 . 1.4844(18) ?
    C10 C15 . 1.395(2) ?
    C10 C11 . 1.398(2) ?
    C11 C12 . 1.387(2) ?
    C11 H11A . 0.9500 ?
    C12 C13 . 1.388(3) ?
    C12 H12A . 0.9500 ?
    C13 C14 . 1.383(3) ?
    C13 H13A . 0.9500 ?
    C14 C15 . 1.390(2) ?
    C14 H14A . 0.9500 ?
    C15 H15A . 0.9500 ?
    C16 C17 . 1.4094(19) ?
    C17 C18 . 1.4317(19) ?
    C19 H19A . 0.9800 ?
    C19 H19B . 0.9800 ?
    C19 H19C . 0.9800 ?
loop_
    _geom_angle_atom_site_label_1
    _geom_angle_atom_site_label_2
    _geom_angle_atom_site_label_3
    _geom_angle_site_symmetry_1
    _geom_angle_site_symmetry_3
    _geom_angle
    _geom_angle_publ_flag
    C16 O1 C19 . . 116.38(10) ?
    C4 N1 H2N1 . . 116.6(11) ?
    C4 N1 H1N1 . . 117.2(12) ?
    H2N1 N1 H1N1 . . 116.0(17) ?
    C16 N2 C7 . . 118.28(12) ?
    C2 C1 C6 . . 117.41(12) ?
    C2 C1 C7 . . 122.29(12) ?
    C6 C1 C7 . . 120.29(12) ?
    C3 C2 C1 . . 121.80(13) ?
    C3 C2 H2A . . 119.1 ?
    C1 C2 H2A . . 119.1 ?
    C2 C3 C4 . . 120.24(13) ?
    C2 C3 H3A . . 119.9 ?
    C4 C3 H3A . . 119.9 ?
    N1 C4 C5 . . 120.41(13) ?
    N1 C4 C3 . . 121.11(13) ?
    C5 C4 C3 . . 118.45(12) ?
    C6 C5 C4 . . 120.69(13) ?
    C6 C5 H5A . . 119.7 ?
    C4 C5 H5A . . 119.7 ?
    C5 C6 C1 . . 121.41(13) ?
    C5 C6 H6A . . 119.3 ?
    C1 C6 H6A . . 119.3 ?
    N2 C7 C8 . . 121.10(12) ?
    N2 C7 C1 . . 115.91(12) ?
    C8 C7 C1 . . 122.99(12) ?
    C9 C8 C7 . . 120.85(12) ?
    C9 C8 H8A . . 119.6 ?
    C7 C8 H8A . . 119.6 ?
    C8 C9 C17 . . 117.39(12) ?
    C8 C9 C10 . . 120.36(12) ?
    C17 C9 C10 . . 122.24(12) ?
    C15 C10 C11 . . 119.30(13) ?
    C15 C10 C9 . . 119.85(13) ?
    C11 C10 C9 . . 120.84(14) ?
    C12 C11 C10 . . 120.01(15) ?
    C12 C11 H11A . . 120.0 ?
    C10 C11 H11A . . 120.0 ?
    C11 C12 C13 . . 120.37(16) ?
    C11 C12 H12A . . 119.8 ?
    C13 C12 H12A . . 119.8 ?
    C14 C13 C12 . . 119.87(15) ?
    C14 C13 H13A . . 120.1 ?
    C12 C13 H13A . . 120.1 ?
    C13 C14 C15 . . 120.24(16) ?
    C13 C14 H14A . . 119.9 ?
    C15 C14 H14A . . 119.9 ?
    C14 C15 C10 . . 120.19(16) ?
    C14 C15 H15A . . 119.9 ?
    C10 C15 H15A . . 119.9 ?
    N2 C16 O1 . . 119.59(12) ?
    N2 C16 C17 . . 124.49(13) ?
    O1 C16 C17 . . 115.92(12) ?
    C9 C17 C16 . . 117.80(12) ?
    C9 C17 C18 . . 123.51(12) ?
    C16 C17 C18 . . 118.60(13) ?
    N3 C18 C17 . . 177.54(15) ?
    O1 C19 H19A . . 109.5 ?
    O1 C19 H19B . . 109.5 ?
    H19A C19 H19B . . 109.5 ?
    O1 C19 H19C . . 109.5 ?
    H19A C19 H19C . . 109.5 ?
    H19B C19 H19C . . 109.5 ?
loop_
    _geom_torsion_atom_site_label_1
    _geom_torsion_atom_site_label_2
    _geom_torsion_atom_site_label_3
    _geom_torsion_atom_site_label_4
    _geom_torsion_site_symmetry_1
    _geom_torsion_site_symmetry_2
    _geom_torsion_site_symmetry_3
    _geom_torsion_site_symmetry_4
    _geom_torsion
    _geom_torsion_publ_flag
    C6 C1 C2 C3 . . . . 0.6(2) ?
    C7 C1 C2 C3 . . . . -178.29(15) ?
    C1 C2 C3 C4 . . . . -0.5(2) ?
    C2 C3 C4 N1 . . . . -178.14(15) ?
    C2 C3 C4 C5 . . . . -0.2(2) ?
    N1 C4 C5 C6 . . . . 178.73(16) ?
    C3 C4 C5 C6 . . . . 0.7(2) ?
    C4 C5 C6 C1 . . . . -0.7(2) ?
    C2 C1 C6 C5 . . . . 0.0(2) ?
    C7 C1 C6 C5 . . . . 178.90(15) ?
    C16 N2 C7 C8 . . . . 2.8(2) ?
    C16 N2 C7 C1 . . . . -177.88(13) ?
    C2 C1 C7 N2 . . . . 169.00(15) ?
    C6 C1 C7 N2 . . . . -9.9(2) ?
    C2 C1 C7 C8 . . . . -11.7(2) ?
    C6 C1 C7 C8 . . . . 169.48(15) ?
    N2 C7 C8 C9 . . . . -2.3(2) ?
    C1 C7 C8 C9 . . . . 178.41(14) ?
    C7 C8 C9 C17 . . . . -0.5(2) ?
    C7 C8 C9 C10 . . . . 178.05(14) ?
    C8 C9 C10 C15 . . . . 43.4(2) ?
    C17 C9 C10 C15 . . . . -138.05(15) ?
    C8 C9 C10 C11 . . . . -135.09(16) ?
    C17 C9 C10 C11 . . . . 43.4(2) ?
    C15 C10 C11 C12 . . . . 0.2(2) ?
    C9 C10 C11 C12 . . . . 178.71(14) ?
    C10 C11 C12 C13 . . . . 1.1(2) ?
    C11 C12 C13 C14 . . . . -1.0(3) ?
    C12 C13 C14 C15 . . . . -0.3(3) ?
    C13 C14 C15 C10 . . . . 1.6(3) ?
    C11 C10 C15 C14 . . . . -1.5(2) ?
    C9 C10 C15 C14 . . . . 179.94(14) ?
    C7 N2 C16 O1 . . . . 179.46(13) ?
    C7 N2 C16 C17 . . . . -0.5(2) ?
    C19 O1 C16 N2 . . . . -1.2(2) ?
    C19 O1 C16 C17 . . . . 178.69(14) ?
    C8 C9 C17 C16 . . . . 2.7(2) ?
    C10 C9 C17 C16 . . . . -175.87(14) ?
    C8 C9 C17 C18 . . . . -173.75(14) ?
    C10 C9 C17 C18 . . . . 7.7(2) ?
    N2 C16 C17 C9 . . . . -2.3(2) ?
    O1 C16 C17 C9 . . . . 177.76(14) ?
    N2 C16 C17 C18 . . . . 174.30(15) ?
    O1 C16 C17 C18 . . . . -5.6(2) ?
loop_
    _geom_hbond_atom_site_label_D
    _geom_hbond_atom_site_label_H
    _geom_hbond_atom_site_label_A
    _geom_hbond_site_symmetry_A
    _geom_hbond_distance_DH
    _geom_hbond_distance_HA
    _geom_hbond_distance_DA
    _geom_hbond_angle_DHA
    _geom_hbond_publ_flag
    N1 H2N1 N3 4_666 0.915(19) 2.338(19) 3.2416(18) 169.5(19) y
    N1 H1N1 N3 2_655 0.91(2) 2.28(2) 3.1773(19) 168(2) y
    C11 H11A Cg3 4_555 0.95 2.87 3.7667(17) 158 y
    C19 H19C Cg2 4_554 0.98 2.69 3.5156(17) 142 y
_iucr_refine_instructions_details
;
TITL mo_tniam1a_0m in P2(1)/c (100K)
CELL 0.71073  10.9448  18.9598   7.4738  90.000  94.743  90.000
ZERR    4.00   0.0012   0.0022   0.0008   0.000   0.002   0.000
LATT  1
SYMM -X, 0.5+Y, 0.5-Z
SFAC C H N O
UNIT 76 60 12 4
TEMP -173.000
SIZE 0.056 0.168 0.563
L.S. 10
OMIT -4 56
BOND $H
FMAP 2 3 60
ACTA
CONF
PLAN 20
REM  mo_tniam1a_0m in P2(1)/c (100K)
REM R1 =  0.1280 for   2700 Fo > 4sig(Fo)  and  0.1551 for all   3708 data
REM    129 parameters refined using      0 restraints
WGHT    0.081500    0.009800
FVAR       0.40230
O1    4    0.413339    0.118859    0.324837    11.00000    0.02349    0.01587 =
         0.02985   -0.00053   -0.00087   -0.00032
N1    3    0.874425    0.472583    0.599048    11.00000    0.02088    0.02073 =
         0.04009    0.00337   -0.00152   -0.00281
H2N1  2    0.948046    0.449759    0.618777    11.00000    0.03643
H1N1  2    0.877554    0.516994    0.554368    11.00000    0.04254
N2    3    0.484832    0.231809    0.377390    11.00000    0.02205    0.01727 =
         0.01951   -0.00081    0.00097   -0.00071
N3    3    0.127531    0.116896    0.117338    11.00000    0.02582    0.02264 =
         0.02979   -0.00122    0.00063   -0.00151
C1    1    0.569140    0.347567    0.429493    11.00000    0.01901    0.02012 =
         0.01722   -0.00220    0.00185   -0.00038
C2    1    0.568603    0.420588    0.400948    11.00000    0.01898    0.02122 =
         0.02307    0.00082    0.00089    0.00170
AFIX  43
H2A   2    0.497414    0.442112    0.343522    11.00000   -1.20000
AFIX   0
C3    1    0.668765    0.462162    0.454020    11.00000    0.02233    0.01665 =
         0.02767    0.00027    0.00203    0.00006
AFIX  43
H3A   2    0.665923    0.511504    0.431957    11.00000   -1.20000
AFIX   0
C4    1    0.774838    0.431726    0.540523    11.00000    0.01920    0.02132 =
         0.02301   -0.00100    0.00327   -0.00247
C5    1    0.775923    0.358852    0.571461    11.00000    0.01969    0.02068 =
         0.02846    0.00041   -0.00103    0.00039
AFIX  43
H5A   2    0.846458    0.337417    0.631029    11.00000   -1.20000
AFIX   0
C6    1    0.675516    0.317838    0.516268    11.00000    0.02260    0.01689 =
         0.02596    0.00061    0.00231    0.00043
AFIX  43
H6A   2    0.678537    0.268443    0.537506    11.00000   -1.20000
AFIX   0
C7    1    0.464278    0.302465    0.369159    11.00000    0.02312    0.01835 =
         0.01614   -0.00097    0.00291   -0.00076
C8    1    0.349494    0.329422    0.308454    11.00000    0.02252    0.01628 =
         0.01904   -0.00129    0.00167   -0.00001
AFIX  43
H8A   2    0.336469    0.378962    0.308013    11.00000   -1.20000
AFIX   0
C9    1    0.253832    0.284575    0.248523    11.00000    0.02078    0.02025 =
         0.01545   -0.00107    0.00280   -0.00107
C10   1    0.131132    0.313688    0.189780    11.00000    0.02245    0.02137 =
         0.01695   -0.00564   -0.00210    0.00102
C11   1    0.024592    0.282727    0.245118    11.00000    0.02410    0.02603 =
         0.02327   -0.00770    0.00102   -0.00076
AFIX  43
H11A  2    0.030089    0.241964    0.319263    11.00000   -1.20000
AFIX   0
C12   1   -0.089132    0.311526    0.191765    11.00000    0.02287    0.03628 =
         0.03480   -0.01499   -0.00020    0.00098
AFIX  43
H12A  2   -0.161261    0.290863    0.231285    11.00000   -1.20000
AFIX   0
C13   1   -0.098118    0.370354    0.080981    11.00000    0.03141    0.03470 =
         0.04144   -0.01536   -0.01055    0.01140
AFIX  43
H13A  2   -0.176287    0.389424    0.043187    11.00000   -1.20000
AFIX   0
C14   1    0.006947    0.401169    0.025695    11.00000    0.04242    0.02383 =
         0.03230   -0.00556   -0.01013    0.00992
AFIX  43
H14A  2    0.000781    0.441304   -0.050614    11.00000   -1.20000
AFIX   0
C15   1    0.121529    0.373628    0.081378    11.00000    0.03160    0.01998 =
         0.02353   -0.00517   -0.00229    0.00099
AFIX  43
H15A  2    0.193500    0.395699    0.045488    11.00000   -1.20000
AFIX   0
C16   1    0.395247    0.189277    0.319680    11.00000    0.02396    0.01630 =
         0.01769    0.00058    0.00413   -0.00137
C17   1    0.278047    0.211803    0.250351    11.00000    0.01971    0.02125 =
         0.01792   -0.00110    0.00152   -0.00251
C18   1    0.192703    0.160110    0.176866    11.00000    0.02241    0.01943 =
         0.02010    0.00048    0.00159    0.00013
C19   1    0.533840    0.095271    0.391920    11.00000    0.02797    0.01987 =
         0.02775    0.00259    0.00042    0.00304
AFIX 137
H19A  2    0.537281    0.043663    0.387003    11.00000   -1.50000
H19B  2    0.550940    0.110938    0.516429    11.00000   -1.50000
H19C  2    0.595154    0.115188    0.317896    11.00000   -1.50000
HKLF 4 1 0 0 1 0 -1 0 1 0 0
REM  mo_tniam1a_0m in P2(1)/c (100K)
REM R1 =  0.0457 for   2689 Fo > 4sig(Fo)  and  0.0676 for all   3696 data
REM    217 parameters refined using      0 restraints
END
WGHT      0.0815      0.0098
REM Highest difference peak  0.299,  deepest hole -0.284,  1-sigma level  0.056
Q1    1   0.4170  0.3203  0.2967  11.00000  0.05    0.30
Q2    1   0.1885  0.3001  0.2383  11.00000  0.05    0.30
Q3    1   0.3226  0.2003  0.3217  11.00000  0.05    0.27
Q4    1   0.7637  0.3406  0.3642  11.00000  0.05    0.24
Q5    1   0.3177  0.3033  0.2369  11.00000  0.05    0.24
Q6    1   0.6359  0.3322  0.4147  11.00000  0.05    0.23
Q7    1   0.7342  0.4484  0.4426  11.00000  0.05    0.22
Q8    1   0.3441  0.2029  0.2467  11.00000  0.05    0.22
Q9    1   0.6415  0.4329  0.3860  11.00000  0.05    0.21
Q10   1   0.6953  0.5196  0.3748  11.00000  0.05    0.20
Q11   1   0.8861  0.4643  0.7637  11.00000  0.05    0.20
Q12   1  -0.0184  0.2987  0.1921  11.00000  0.05    0.20
Q13   1   0.7092  0.3428  0.5821  11.00000  0.05    0.19
Q14   1   0.3419  0.3422  0.5173  11.00000  0.05    0.19
Q15   1  -0.2110  0.3851  0.0964  11.00000  0.05    0.18
Q16   1   0.2853  0.3027  0.3286  11.00000  0.05    0.18
Q17   1   0.2571  0.1784  0.1712  11.00000  0.05    0.18
Q18   1   0.3225  0.3193  0.1205  11.00000  0.05    0.17
Q19   1   0.5168  0.3238  0.4027  11.00000  0.05    0.17
Q20   1   0.6383  0.0323  0.4621  11.00000  0.05    0.17
;
