# Supplementary material for: 6-(4-Amino­phen­yl)-2-meth­oxy-4-phenyl­nicotino­nitrile
Source: Acta Crystallogr Sect E Struct Rep Online. 2013 Nov 23;69(Pt 12):o1816–7. doi: 10.1107/S1600536813031437 (PMC3885069; doi:10.1107/S1600536813031437)
Supplement: Supplementary file 2 [file e-69-o1816-Isup2.hkl]

# 
# h,k,l, Fc-squared, Fo-squared, sigma(Fo-squared) and status flag 
# 
data_I
_shelx_title ' mo_tniam1a_0m in P2(1)/c (100K)' 
_shelx_refln_list_code          4 
_shelx_F_calc_maximum      252.38 
_exptl_crystal_F_000       632.00 
_reflns_d_resolution_high  0.7573 
 
loop_ 
 _symmetry_equiv_pos_as_xyz 
 'x, y, z' 
 '-x, y+1/2, -z+1/2' 
 '-x, -y, -z' 
 'x, -y-1/2, z-1/2' 
 
_cell_length_a    10.9448 
_cell_length_b    18.9598 
_cell_length_c     7.4738 
_cell_angle_alpha  90.000 
_cell_angle_beta   94.743 
_cell_angle_gamma  90.000 
 
_shelx_F_squared_multiplier     1.000 
 
loop_ 
 _refln_index_h 
 _refln_index_k 
 _refln_index_l 
 _refln_F_squared_calc 
 _refln_F_squared_meas 
 _refln_F_squared_sigma 
 _refln_observed_status 
   2   0   0     1934.93     1072.56     36.28 o 
   3   0   0     2878.71     2661.26     48.87 o 
   4   0   0      736.02      689.78     17.18 o 
   5   0   0      286.83      309.91      7.67 o 
   6   0   0       76.70       89.87      4.37 o 
   7   0   0      629.72      626.43     16.06 o 
   8   0   0      492.86      449.96     18.04 o 
   9   0   0     2084.32     2085.05     46.98 o 
  10   0   0       38.75       37.59      6.15 o 
  11   0   0      193.55      230.51      9.40 o 
  12   0   0        1.52       -8.48      5.45 o 
  13   0   0      155.16      180.50     22.20 o 
  14   0   0        0.06       -1.11      9.64 o 
   2   1   0       27.33       20.46      1.80 o 
   3   1   0      141.03      128.23      2.75 o 
   4   1   0      197.85      142.38      9.33 o 
   5   1   0       13.86       13.44      1.54 o 
   6   1   0       19.03       23.49      2.64 o 
   7   1   0       27.23       26.59      2.47 o 
   8   1   0      989.88      972.93     16.74 o 
   9   1   0     1187.24     1163.79     19.82 o 
  10   1   0      114.84      115.19      5.33 o 
  11   1   0      422.80      438.36     19.49 o 
  12   1   0       13.01        5.62      5.90 o 
  13   1   0        8.55       20.82      7.05 o 
  14   1   0      451.18      534.14     26.56 o 
   0   2   0    10453.74    10929.09    270.17 o 
   1   2   0      563.52      572.07     20.01 o 
   2   2   0       21.84       26.58      2.52 o 
   3   2   0       38.40       35.84      2.46 o 
   5   2   0      165.36      151.27      5.43 o 
   6   2   0        0.18        0.23      0.79 o 
   7   2   0       33.19       26.94      1.89 o 
   8   2   0       56.01       50.72      3.42 o 
   9   2   0      362.35      356.53      8.02 o 
  10   2   0       12.15       10.44      2.32 o 
  11   2   0      100.52       95.98      5.81 o 
  12   2   0        8.49        8.65      5.14 o 
  13   2   0        5.89        9.69      6.04 o 
  14   2   0       25.50       50.27     11.92 o 
   1   3   0     4915.56     4843.19    104.41 o 
   2   3   0     1161.23     1064.45     31.62 o 
   3   3   0       61.47       76.05      3.78 o 
   5   3   0     3951.14     3918.86     58.38 o 
   6   3   0      133.44      134.05      4.30 o 
   7   3   0      229.22      216.62      4.99 o 
   8   3   0      350.67      351.87      8.11 o 
   9   3   0      451.22      442.38     10.97 o 
  10   3   0       18.65       20.32      2.91 o 
  11   3   0       10.68        8.49      2.66 o 
  12   3   0        3.50        3.48      2.56 o 
  13   3   0        5.63        2.54      5.70 o 
  14   3   0        5.98        6.49      8.65 o 
   0   4   0     8797.60     9375.22    192.82 o 
   1   4   0       39.82       54.40      1.81 o 
   2   4   0      203.06      194.27      8.55 o 
   3   4   0     1342.60     1273.21     29.48 o 
   4   4   0     2547.35     2368.04    121.18 o 
   5   4   0     1726.16     1793.57     34.68 o 
   6   4   0      949.76     1033.21     19.36 o 
   7   4   0      199.74      184.68      6.77 o 
   8   4   0      127.16      127.85      4.80 o 
   9   4   0      690.50      734.52     14.37 o 
  10   4   0       91.87       96.60      6.51 o 
  11   4   0        7.34        5.65      2.91 o 
  12   4   0        0.31       -1.85      2.36 o 
  13   4   0        1.98       -3.75      5.23 o 
  14   4   0       49.75       60.29     15.33 o 
   1   5   0     1939.00     1987.83     29.99 o 
   2   5   0        5.98        8.19      2.17 o 
   4   5   0      294.11      285.69      7.33 o 
   5   5   0     2375.36     2501.32     57.38 o 
   6   5   0        1.73        1.20      1.25 o 
   7   5   0       20.98       18.71      2.04 o 
   8   5   0        0.03        1.25      1.40 o 
   9   5   0        0.71       -1.13      1.56 o 
  10   5   0      214.39      214.55      8.18 o 
  11   5   0        0.50       -0.26      2.23 o 
  12   5   0        0.45        5.68      2.86 o 
  13   5   0       84.07      115.36     20.77 o 
  14   5   0      187.69      229.23     28.45 o 
   0   6   0      411.08      430.43     10.94 o 
   1   6   0      226.90      250.32      5.10 o 
   2   6   0     2849.53     2870.00     48.29 o 
   3   6   0       50.30       43.54      2.87 o 
   4   6   0     4939.80     5093.92     84.41 o 
   5   6   0      104.72      104.94     10.01 o 
   6   6   0        2.72        2.95      1.31 o 
   7   6   0       92.38       92.03      4.38 o 
   8   6   0       80.05       68.92      3.79 o 
   9   6   0       62.65       69.44      5.10 o 
  10   6   0        0.02        0.94      2.11 o 
  11   6   0        0.07       -1.64      2.27 o 
  12   6   0        3.49        2.31      2.61 o 
  13   6   0       27.26       35.79      7.92 o 
   1   7   0      745.46      821.91     13.64 o 
   2   7   0      499.86      530.49     10.73 o 
   3   7   0      433.40      414.27     12.81 o 
   4   7   0      743.00      777.26     15.13 o 
   5   7   0      131.26      128.78      4.58 o 
   6   7   0      319.26      325.36     13.24 o 
   7   7   0       55.19       48.29      3.59 o 
   8   7   0       20.18       17.43      3.31 o 
   9   7   0       26.61       18.89      4.12 o 
  10   7   0      662.12      594.47     15.40 o 
  11   7   0       10.76       10.21      2.83 o 
  12   7   0       13.76       13.68      3.89 o 
  13   7   0       60.69       80.41     10.93 o 
   0   8   0      128.05      192.58      6.51 o 
   1   8   0      505.63      536.84      9.72 o 
   2   8   0      427.25      451.48      9.71 o 
   3   8   0      821.08      867.58     16.66 o 
   4   8   0      131.66      117.84      6.63 o 
   5   8   0        1.83        2.16      1.33 o 
   6   8   0       73.40       84.92      4.64 o 
   7   8   0      180.90      193.05      6.87 o 
   8   8   0      164.77      169.57      6.54 o 
   9   8   0        0.70        1.89      1.99 o 
  10   8   0       97.91       85.74      5.67 o 
  11   8   0       35.43       44.85      4.41 o 
  12   8   0        3.20        9.51      9.17 o 
  13   8   0       67.07       65.60     10.22 o 
   1   9   0      478.32      594.23     14.29 o 
   2   9   0        7.13        3.52      1.33 o 
   3   9   0        4.89        3.63      1.05 o 
   4   9   0       48.81       62.36      3.04 o 
   5   9   0       32.07       40.31      3.84 o 
   6   9   0        3.48        0.94      1.54 o 
   7   9   0      112.81      110.83      8.40 o 
   8   9   0       46.88       43.57      4.52 o 
   9   9   0      220.17      171.32      7.50 o 
  10   9   0       29.32       32.15      4.78 o 
  11   9   0       26.22       20.07      3.98 o 
  12   9   0        0.16       -2.13      5.39 o 
  13   9   0       10.80        8.93      4.20 o 
   0  10   0     1303.10     1422.53     32.73 o 
   1  10   0        0.87        1.73      1.13 o 
   2  10   0      768.69      792.94     15.86 o 
   3  10   0       74.39       93.27      3.57 o 
   4  10   0        0.75        1.48      1.12 o 
   5  10   0       76.40       60.55      4.51 o 
   6  10   0       25.24       21.23      3.93 o 
   7  10   0      638.63      619.35     13.99 o 
   8  10   0      166.07      151.37      9.18 o 
   9  10   0       59.70       48.35      4.82 o 
  10  10   0        0.03        3.60      2.90 o 
  11  10   0       84.22       90.13      7.06 o 
  12  10   0       12.21       10.39      3.99 o 
  13  10   0       65.42      110.13     10.92 o 
   1  11   0      864.11     1120.84     21.57 o 
   2  11   0      371.96      461.89     10.71 o 
   3  11   0      124.97      128.97      4.18 o 
   4  11   0      622.71      609.80     13.50 o 
   5  11   0     1102.80     1093.47     24.01 o 
   6  11   0      120.73      117.43      5.40 o 
   7  11   0      337.87      317.36      7.89 o 
   8  11   0      433.23      422.59     10.51 o 
   9  11   0       20.27       22.61      4.54 o 
  10  11   0      285.79      248.84     18.33 o 
  11  11   0        1.58        1.35      2.43 o 
  12  11   0       10.16       14.11      4.41 o 
   0  12   0     1424.36     1649.23     50.32 o 
   1  12   0      399.82      434.59     16.88 o 
   2  12   0       16.35       17.17      2.63 o 
   3  12   0        0.01       -0.80      1.12 o 
   4  12   0      166.77      151.67      6.08 o 
   5  12   0      481.15      495.69     13.34 o 
   6  12   0      321.06      300.69      8.23 o 
   7  12   0      277.34      251.53     11.09 o 
   8  12   0      416.11      365.31     16.15 o 
   9  12   0        0.75        1.01      2.12 o 
  10  12   0       17.92       15.95      3.16 o 
  11  12   0       38.58       34.98      4.03 o 
  12  12   0        5.86        7.63      5.05 o 
   1  13   0       39.17       38.38      4.45 o 
   2  13   0       28.57       29.93      4.24 o 
   3  13   0       60.42       61.87      3.92 o 
   4  13   0       42.05       36.90      3.53 o 
   5  13   0      143.25      138.40      4.98 o 
   6  13   0      868.75      884.57     16.65 o 
   7  13   0        8.74        9.71      2.29 o 
   8  13   0      158.33      128.71      6.48 o 
   9  13   0       80.32       81.04      5.40 o 
  10  13   0       11.53        6.12      2.91 o 
  11  13   0        7.38        4.48      2.86 o 
  12  13   0        3.64        5.30      4.10 o 
   0  14   0      174.99      231.72     14.10 o 
   1  14   0        2.38        1.56      2.31 o 
   2  14   0      232.66      232.98     10.00 o 
   3  14   0      103.26       97.59      5.52 o 
   4  14   0     1934.61     1878.77     29.05 o 
   5  14   0      245.99      237.21      6.52 o 
   6  14   0      688.88      671.00     14.87 o 
   7  14   0        1.72        4.28      2.10 o 
   8  14   0        2.50        3.53      2.28 o 
   9  14   0       32.09       22.99      3.37 o 
  10  14   0       10.66       10.35      3.07 o 
  11  14   0       27.64       35.26      5.46 o 
   1  15   0       68.50       66.59      5.29 o 
   2  15   0       15.23       16.05      2.27 o 
   3  15   0     1453.13     1481.06     31.68 o 
   4  15   0     1585.00     1639.84     26.10 o 
   5  15   0       51.43       46.41      3.74 o 
   6  15   0      183.18      176.93     14.43 o 
   7  15   0      296.72      289.91      9.71 o 
   8  15   0       27.41       27.11      4.67 o 
   9  15   0        2.22        1.29      2.52 o 
  10  15   0      341.76      362.56     22.97 o 
  11  15   0        1.18       -1.37      3.48 o 
   0  16   0        1.52        1.94      2.71 o 
   1  16   0        5.60        2.70      1.86 o 
   2  16   0        0.34       -0.64      1.56 o 
   3  16   0       53.17       52.41      3.59 o 
   4  16   0     1202.66     1285.01     24.99 o 
   5  16   0       61.75       60.24      4.38 o 
   6  16   0      257.22      236.35      8.70 o 
   7  16   0       26.65       22.00      3.32 o 
   8  16   0       21.79       18.89      3.17 o 
   9  16   0        7.59        6.67      2.88 o 
  10  16   0       88.55      103.36      6.66 o 
  11  16   0      170.13      169.56     11.55 o 
   1  17   0      240.24      209.79      8.17 o 
   2  17   0      155.78      167.72      6.49 o 
   3  17   0      369.65      379.04     10.27 o 
   4  17   0       67.92       67.90      7.11 o 
   5  17   0      144.65      139.40      6.78 o 
   6  17   0      212.15      194.78      7.94 o 
   7  17   0        2.82       -1.36      3.46 o 
   8  17   0       26.85       32.66      4.09 o 
   9  17   0       18.50        8.87      3.15 o 
  10  17   0        3.50        4.61      3.09 o 
   0  18   0       13.03        4.50      3.25 o 
   1  18   0        3.70        3.66      2.08 o 
   2  18   0       26.77       19.19      2.99 o 
   3  18   0      118.75       97.06      5.58 o 
   4  18   0      136.55      154.01      6.89 o 
   5  18   0       71.95       70.59      5.23 o 
   6  18   0       80.35       87.48      5.88 o 
   7  18   0        1.33        2.79      2.54 o 
   8  18   0        4.06        6.05      3.04 o 
   9  18   0      112.29      166.79      8.75 o 
  10  18   0        1.77        2.75      4.39 o 
   1  19   0      401.99      392.33     10.26 o 
   2  19   0       23.29       12.22      2.86 o 
   3  19   0      124.61      121.90      6.38 o 
   4  19   0        0.17       -0.20      2.26 o 
   5  19   0        7.59       14.91      3.15 o 
   6  19   0       37.24       39.26      5.75 o 
   7  19   0        0.34        0.14      2.74 o 
   8  19   0        9.88        7.84      3.15 o 
   9  19   0       11.71        5.63      3.47 o 
   0  20   0      309.75      264.70     12.31 o 
   1  20   0       34.67       27.69      3.63 o 
   2  20   0       53.55       46.79      4.27 o 
   3  20   0        0.13       -0.72      2.37 o 
   4  20   0      358.36      346.63     10.97 o 
   5  20   0      105.48      104.69      6.70 o 
   6  20   0        8.07        8.80      3.21 o 
   7  20   0        0.12        1.86      3.38 o 
   8  20   0       84.16       99.17     13.58 o 
   1  21   0       66.48       64.75      5.11 o 
   2  21   0        5.59        8.31      2.81 o 
   3  21   0        2.47       -2.91      2.69 o 
   4  21   0       22.03       31.41      5.10 o 
   5  21   0       10.03       13.31      3.38 o 
   6  21   0       13.03       15.59      3.73 o 
   7  21   0       50.49       59.25      5.67 o 
   0  22   0        1.73        3.98      4.09 o 
   1  22   0        4.81        5.06      3.11 o 
   2  22   0       43.41       44.90      8.18 o 
   3  22   0       73.32       78.57      5.73 o 
   4  22   0        6.59        2.34      3.21 o 
   5  22   0      118.80      119.79      7.98 o 
   6  22   0      100.52      119.08     10.35 o 
   1  23   0      104.42      112.72      7.24 o 
   2  23   0        0.07       -0.39      3.00 o 
   3  23   0       23.02       27.67      5.73 o 
   4  23   0        0.46        0.72      3.08 o 
   5  23   0        9.34       11.09      3.67 o 
   0  24   0        2.82        4.36      4.78 o 
   1  24   0        0.29       -2.24      3.23 o 
   2  24   0       43.21       50.15      6.98 o 
   3  24   0       49.39       64.74     12.27 o 
   4  24   0       29.02       30.52      7.60 o 
 -14   1   1       17.50       19.25      8.20 o 
 -13   1   1        0.13        5.82      5.85 o 
 -12   1   1       12.23       10.40      4.72 o 
 -11   1   1      477.30      522.17     15.78 o 
 -10   1   1      164.90      171.82      8.93 o 
  -9   1   1       38.21       35.75      3.76 o 
  -8   1   1       26.15       27.70      3.11 o 
  -7   1   1      194.29      175.89      5.87 o 
  -6   1   1       44.30       48.81      3.15 o 
  -5   1   1        2.17        2.51      1.46 o 
  -4   1   1      861.38      836.69     16.29 o 
  -3   1   1      263.28      272.04      8.96 o 
  -2   1   1     8643.57     8349.39    180.31 o 
  -1   1   1      475.81      432.72      9.49 o 
   0   1   1     3025.32     2878.48     63.54 o 
   2   1   1     1698.18     1578.04     21.09 o 
   3   1   1      852.17      809.82     15.33 o 
   4   1   1        7.69        5.50      1.65 o 
   5   1   1      114.75      113.52      3.16 o 
   6   1   1       10.02       15.26      2.34 o 
   7   1   1        1.03        0.65      0.85 o 
   8   1   1      476.78      438.61      9.96 o 
   9   1   1     1992.27     1931.05     31.66 o 
  10   1   1      132.10      132.81      5.64 o 
  11   1   1      139.89      147.03      7.52 o 
  12   1   1       48.42       53.79      4.36 o 
  13   1   1       71.43       88.81     11.32 o 
  14   1   1       43.11       42.66     15.15 o 
 -14   2   1        1.16       -6.61      9.10 o 
 -13   2   1        1.32        2.22      4.54 o 
 -12   2   1      146.76      164.54     11.16 o 
 -11   2   1      388.30      422.72     14.63 o 
 -10   2   1     2218.01     2289.13     43.38 o 
  -9   2   1      591.76      599.11     14.66 o 
  -8   2   1       49.44       55.13      3.11 o 
  -7   2   1        2.38        2.22      1.25 o 
  -6   2   1       20.92       19.61      1.71 o 
  -5   2   1     1890.57     1902.89     28.17 o 
  -4   2   1      114.64      115.00      3.69 o 
  -3   2   1      933.31      916.59     15.02 o 
  -2   2   1     3789.24     3734.07     81.83 o 
  -1   2   1      383.18      359.48      8.38 o 
   0   2   1        7.17        0.72      2.70 o 
   1   2   1     8049.88     7430.07    134.72 o 
   2   2   1      286.64      279.69      4.64 o 
   3   2   1      270.55      249.83      4.88 o 
   4   2   1      654.36      630.70     12.32 o 
   5   2   1      453.11      444.71      8.86 o 
   6   2   1      429.23      396.56      8.68 o 
   7   2   1      131.47      139.52      8.32 o 
   8   2   1      177.83      178.03      5.68 o 
   9   2   1       53.25       56.24      3.65 o 
  10   2   1      312.73      318.96      8.41 o 
  11   2   1        7.59        8.89      2.48 o 
  12   2   1        0.09       -0.17      2.24 o 
  13   2   1       26.34       36.31      5.18 o 
  14   2   1        5.26       10.30      6.93 o 
 -14   3   1        0.09       -3.31      9.82 o 
 -13   3   1       13.24       22.79      5.96 o 
 -12   3   1        1.79        3.24      4.62 o 
 -11   3   1       99.51      114.47      9.65 o 
 -10   3   1      323.40      324.67     10.86 o 
  -9   3   1      761.65      755.53     14.69 o 
  -8   3   1       45.33       37.13      2.88 o 
  -7   3   1      670.17      669.62     12.74 o 
  -6   3   1       29.01       39.52      3.79 o 
  -5   3   1      866.14      886.90     24.92 o 
  -4   3   1      118.65      118.17      6.58 o 
  -3   3   1     1631.62     1570.22     29.76 o 
  -2   3   1       57.88       50.21      1.61 o 
  -1   3   1      777.68      764.89     22.44 o 
   0   3   1      611.54      585.33     13.17 o 
   1   3   1     3474.81     3365.42     48.40 o 
   2   3   1     1809.16     1739.90     24.02 o 
   3   3   1      669.49      649.76     10.44 o 
   4   3   1     2702.43     2520.29     95.75 o 
   5   3   1      146.37      139.81      3.84 o 
   6   3   1      112.32      105.88      3.88 o 
   7   3   1      184.02      171.97      5.20 o 
   8   3   1     1093.35      992.72     21.48 o 
   9   3   1     1108.88     1032.85     19.72 o 
  10   3   1        1.34       -2.20      1.64 o 
  11   3   1       34.34       28.57      3.35 o 
  12   3   1        7.14        4.26      3.25 o 
  13   3   1        0.00       -0.67      4.18 o 
  14   3   1       30.25       25.76      8.42 o 
 -14   4   1        0.30        4.86     10.55 o 
 -13   4   1        0.34       -0.39      5.55 o 
 -12   4   1       33.87       41.35      6.26 o 
 -11   4   1        0.19       -0.21      2.95 o 
 -10   4   1      160.50      172.12      8.17 o 
  -9   4   1      361.48      327.94      9.12 o 
  -8   4   1       35.31       30.96      2.53 o 
  -7   4   1        3.89        6.80      1.44 o 
  -6   4   1       47.94       56.17      2.92 o 
  -5   4   1      255.15      217.44      9.63 o 
  -4   4   1      234.42      245.04      5.76 o 
  -3   4   1      148.16      159.37     12.68 o 
  -2   4   1     2137.97     1993.49     45.36 o 
  -1   4   1     3306.46     3271.47     53.91 o 
   0   4   1     2876.16     2943.37     53.93 o 
   1   4   1      569.70      554.46      9.37 o 
   2   4   1      102.62      114.84      2.61 o 
   3   4   1       73.13       78.57      2.25 o 
   4   4   1      143.48      145.70      3.77 o 
   5   4   1      772.35      764.24     11.95 o 
   6   4   1      140.46      150.61      4.61 o 
   7   4   1        7.12        4.74      1.62 o 
   8   4   1      554.18      520.48     16.29 o 
   9   4   1      369.51      371.98      9.13 o 
  10   4   1      411.77      383.57      9.67 o 
  11   4   1       12.01       11.64      2.94 o 
  12   4   1       76.90       83.14      6.91 o 
  13   4   1       17.97       14.22      5.55 o 
  14   4   1       15.57       14.13      7.81 o 
 -14   5   1       23.93       15.55     10.55 o 
 -13   5   1        5.95       11.62      6.41 o 
 -12   5   1        6.96       16.23      8.85 o 
 -11   5   1      244.99      273.96     11.57 o 
 -10   5   1      555.84      533.97     14.10 o 
  -9   5   1       20.53       18.96      2.32 o 
  -8   5   1      198.48      199.98      6.00 o 
  -7   5   1      119.38      114.60      4.45 o 
  -6   5   1     1038.13     1065.43     22.50 o 
  -5   5   1       33.45       34.24      2.61 o 
  -4   5   1       57.97       56.83      3.40 o 
  -3   5   1       23.24       27.93      1.94 o 
  -2   5   1      108.90       93.84      2.99 o 
  -1   5   1      283.24      312.99      6.56 o 
   0   5   1     3276.14     3174.68     52.61 o 
   1   5   1      177.22      202.43      4.36 o 
   2   5   1      902.71      894.05     14.11 o 
   3   5   1     2259.14     2333.08     42.52 o 
   4   5   1      188.55      203.36      4.13 o 
   5   5   1      179.30      198.86      6.19 o 
   6   5   1      139.26      139.04      4.01 o 
   7   5   1       20.54       12.02      3.82 o 
   8   5   1       13.97       16.33      2.26 o 
   9   5   1      826.42      812.96     16.33 o 
  10   5   1      575.06      535.74     14.26 o 
  11   5   1        0.02       -0.31      2.29 o 
  12   5   1       43.39       58.43      6.22 o 
  13   5   1        0.79        0.12      2.71 o 
 -14   6   1        0.96       -0.09      6.74 o 
 -13   6   1       11.82       10.92      8.76 o 
 -12   6   1       92.95       75.10     19.45 o 
 -11   6   1       45.75       47.04      8.18 o 
 -10   6   1      216.06      223.62      9.27 o 
  -9   6   1       30.06       26.74      2.80 o 
  -8   6   1       57.02       43.66      3.02 o 
  -7   6   1        0.01       -2.35      1.17 o 
  -6   6   1       32.90       30.79      3.11 o 
  -5   6   1     1953.23     2086.24     36.36 o 
  -4   6   1      582.08      600.89     13.77 o 
  -3   6   1      251.42      240.54      8.08 o 
  -2   6   1        0.03        0.63      1.40 o 
  -1   6   1      716.00      709.88     13.26 o 
   0   6   1     1964.05     2038.74     30.92 o 
   1   6   1     1320.99     1454.24     24.35 o 
   2   6   1      612.93      657.54     12.76 o 
   3   6   1        0.40        1.08      0.89 o 
   4   6   1      746.57      786.21     13.30 o 
   5   6   1       62.34       65.05      3.04 o 
   6   6   1      351.54      320.93      5.85 o 
   7   6   1       50.99       57.34      7.04 o 
   8   6   1      110.86       97.12      5.36 o 
   9   6   1      243.55      208.73      7.82 o 
  10   6   1       16.35       13.96      2.92 o 
  11   6   1        1.72        4.57      2.83 o 
  12   6   1        2.61        2.80      2.52 o 
  13   6   1       32.90       43.03      4.41 o 
 -13   7   1       39.58       49.73      9.67 o 
 -12   7   1        4.41       10.74      6.08 o 
 -11   7   1        0.05        1.87      9.25 o 
 -10   7   1       69.26       49.96     10.67 o 
  -9   7   1        2.15        1.70      1.75 o 
  -8   7   1       51.35       45.05      5.60 o 
  -7   7   1       41.97       53.07      3.34 o 
  -6   7   1      451.19      443.20     12.90 o 
  -5   7   1      465.63      481.24     13.44 o 
  -4   7   1       13.76       11.43      2.88 o 
  -3   7   1        0.35       -0.42      0.89 o 
  -2   7   1      279.69      303.54      8.39 o 
  -1   7   1       23.37       13.14      3.01 o 
   0   7   1      136.50      172.27      5.14 o 
   1   7   1       22.43       24.53      2.08 o 
   2   7   1       13.46       13.07      1.33 o 
   3   7   1      132.96      155.40      3.91 o 
   4   7   1      537.96      608.54     10.28 o 
   5   7   1       88.07      104.11      3.63 o 
   6   7   1       44.87       53.93      2.96 o 
   7   7   1       54.36       49.91      5.58 o 
   8   7   1       11.89        6.41      1.74 o 
   9   7   1      111.21       87.20      4.60 o 
  10   7   1       50.23       43.93      3.53 o 
  11   7   1        2.64        0.41      2.07 o 
  12   7   1       17.99       12.70      2.86 o 
  13   7   1       66.76       81.14      5.79 o 
 -13   8   1        3.25        9.64      6.48 o 
 -12   8   1       40.23       58.98      9.68 o 
 -11   8   1        9.42        1.35      4.90 o 
 -10   8   1       83.86       94.56     13.31 o 
  -9   8   1      135.32      126.16      5.22 o 
  -8   8   1       53.93       48.46      6.46 o 
  -7   8   1       12.46       14.17      3.24 o 
  -5   8   1      275.35      300.89     10.24 o 
  -4   8   1      158.02      166.23      5.56 o 
  -3   8   1        5.72        8.00      1.26 o 
  -2   8   1       67.36       75.00      5.28 o 
  -1   8   1     4273.26     4831.65     71.75 o 
   0   8   1       19.37       20.31      1.53 o 
   1   8   1      641.29      699.45     12.13 o 
   2   8   1      115.66      113.41      3.66 o 
   3   8   1      308.86      336.27      6.59 o 
   4   8   1      147.68      152.84      4.16 o 
   5   8   1      756.28      734.74     13.17 o 
   6   8   1      277.31      313.04      9.80 o 
   7   8   1        1.29        0.88      1.63 o 
   8   8   1       71.35       54.36      3.50 o 
   9   8   1        0.03       -0.33      1.57 o 
  10   8   1      110.83       86.69      4.85 o 
  11   8   1        5.45        2.58      2.11 o 
  12   8   1       20.87       12.67      2.93 o 
  13   8   1       16.61       15.36      3.76 o 
 -13   9   1       22.23       45.19      9.66 o 
 -12   9   1      202.54      212.44     17.25 o 
 -11   9   1        1.33        1.88      4.63 o 
 -10   9   1       16.08       11.99      5.49 o 
  -9   9   1      142.63      116.14      6.34 o 
  -8   9   1       62.69       68.88      5.34 o 
  -7   9   1        8.99        5.21      1.78 o 
  -6   9   1      315.83      297.37     13.40 o 
  -5   9   1      636.04      636.92     27.07 o 
  -4   9   1      125.37      121.57      4.37 o 
  -3   9   1      173.81      160.67      4.55 o 
  -2   9   1      478.02      484.08     10.41 o 
  -1   9   1     1033.46     1155.43     18.97 o 
   0   9   1     4328.02     4901.63     73.02 o 
   1   9   1      185.88      218.03      5.18 o 
   2   9   1        1.45        2.19      0.98 o 
   3   9   1      155.50      169.43      4.95 o 
   4   9   1      265.61      260.39      5.82 o 
   5   9   1       40.97       38.10      2.56 o 
   6   9   1       69.59       79.90      4.67 o 
   7   9   1      217.20      180.48      7.86 o 
   8   9   1       41.41       31.66      2.87 o 
   9   9   1      170.96      141.85      6.28 o 
  10   9   1       24.28       23.85      3.25 o 
  11   9   1       12.58       13.72      2.80 o 
  12   9   1       10.54       13.39      3.21 o 
  13   9   1       71.47       99.82      7.01 o 
 -13  10   1       22.36       16.43      7.72 o 
 -12  10   1        2.99        2.31      5.97 o 
 -11  10   1        0.26       -3.45      4.97 o 
 -10  10   1       62.31       65.91      9.47 o 
  -9  10   1      110.91       97.41      6.32 o 
  -8  10   1        0.94        1.13      2.16 o 
  -7  10   1      151.12      160.85      6.93 o 
  -6  10   1       53.97       24.04     11.61 o 
  -5  10   1      430.56      416.35     10.97 o 
  -4  10   1      569.64      580.67     12.46 o 
  -3  10   1      126.28      121.39      4.17 o 
  -2  10   1      218.15      270.77      7.57 o 
  -1  10   1      632.21      738.66     13.11 o 
   0  10   1      869.90     1012.27     17.16 o 
   1  10   1      495.52      552.92     11.04 o 
   2  10   1      166.21      156.37      4.88 o 
   3  10   1      267.89      285.03      6.26 o 
   4  10   1      424.59      429.68      8.43 o 
   5  10   1       76.07       80.33      7.05 o 
   6  10   1        2.81        1.17      1.38 o 
   7  10   1       47.25       39.54      4.16 o 
   8  10   1       44.96       40.20      3.25 o 
   9  10   1       25.26       21.00      2.74 o 
  10  10   1       19.75       19.48      2.83 o 
  11  10   1      113.62       84.64      5.17 o 
  12  10   1        0.34        3.29      3.07 o 
  13  10   1       69.50       90.24     13.20 o 
 -12  11   1       22.23       21.92      7.89 o 
 -11  11   1        0.00       -0.40      4.90 o 
 -10  11   1       39.75       41.83      8.12 o 
  -9  11   1      121.47      112.05      7.03 o 
  -8  11   1       19.47       15.60      2.99 o 
  -7  11   1      221.68      219.55     14.01 o 
  -6  11   1      397.17      391.01     12.93 o 
  -5  11   1       34.18       33.06      3.09 o 
  -4  11   1        5.83        3.18      1.59 o 
  -3  11   1      108.30      128.75      3.94 o 
  -2  11   1      227.41      279.61      6.53 o 
  -1  11   1      216.31      252.85      6.07 o 
   0  11   1       23.31       21.70      1.99 o 
   1  11   1      128.16      135.15      4.41 o 
   2  11   1       19.16       15.82      1.96 o 
   3  11   1        0.12        0.24      1.22 o 
   4  11   1      136.58      138.91      4.63 o 
   5  11   1      650.77      624.13     11.99 o 
   6  11   1      295.50      308.13      9.92 o 
   7  11   1      111.20       94.05      4.99 o 
   8  11   1      148.02      114.49      5.87 o 
   9  11   1        9.88        4.34      2.60 o 
  10  11   1        6.10        5.68      2.35 o 
  11  11   1        3.17        0.06      2.39 o 
  12  11   1        0.56        2.75      2.87 o 
 -12  12   1       18.18        9.69      7.14 o 
 -11  12   1       21.65        8.55      6.41 o 
 -10  12   1        7.84        8.03      5.24 o 
  -9  12   1       65.80       62.40      5.48 o 
  -8  12   1      287.42      286.23     10.23 o 
  -7  12   1      208.51      208.65      8.20 o 
  -6  12   1      112.93      103.62      5.64 o 
  -5  12   1      203.47      218.62      9.25 o 
  -4  12   1      118.18      114.90      3.98 o 
  -3  12   1      178.19      170.45      5.00 o 
  -2  12   1       66.77       83.45      3.72 o 
  -1  12   1      186.67      221.51      5.86 o 
   0  12   1        0.61        0.18      1.53 o 
   1  12   1       13.91        9.28      1.66 o 
   2  12   1       25.72       18.38      2.10 o 
   3  12   1       96.60       93.59      4.27 o 
   4  12   1     1109.61     1118.83     19.67 o 
   5  12   1     1770.69     1752.21     27.15 o 
   6  12   1      175.60      167.17      6.01 o 
   7  12   1      400.88      332.31      8.90 o 
   8  12   1      177.58      136.86      5.92 o 
   9  12   1        8.85        6.19      3.19 o 
  10  12   1       19.28       28.13      3.62 o 
  11  12   1       37.88       23.42      4.00 o 
  12  12   1        8.49        1.90      3.00 o 
 -12  13   1       31.33       15.54      4.84 o 
 -11  13   1       20.16       18.70      7.13 o 
 -10  13   1        7.01        6.54      6.19 o 
  -9  13   1       98.29       95.15     11.29 o 
  -8  13   1      221.23      222.24      9.23 o 
  -7  13   1      599.24      590.19     15.87 o 
  -6  13   1     2076.15     1993.45     43.18 o 
  -5  13   1      981.98      982.26     19.45 o 
  -4  13   1      213.08      218.55      6.18 o 
  -3  13   1      127.40      109.27      5.66 o 
  -2  13   1       64.86       75.14      3.74 o 
  -1  13   1       23.09       16.01      2.91 o 
   0  13   1      165.65      206.07      5.89 o 
   1  13   1       62.61       63.59      3.48 o 
   2  13   1       92.96       92.56      4.22 o 
   3  13   1        0.01       -0.18      1.32 o 
   4  13   1      111.71      112.59      4.98 o 
   5  13   1      956.46      948.45     27.32 o 
   6  13   1      196.03      196.31      6.81 o 
   7  13   1       95.41       93.71      6.42 o 
   8  13   1        0.01       -1.34      1.90 o 
   9  13   1       11.79        6.96      2.56 o 
  10  13   1       56.91       60.30      4.90 o 
  11  13   1        0.08        1.55      3.30 o 
  12  13   1        0.62        1.63      3.17 o 
 -11  14   1       43.83       43.28      5.92 o 
 -10  14   1        2.41        2.68      3.50 o 
  -9  14   1       36.83       21.21      4.38 o 
  -8  14   1        0.46        0.08      2.12 o 
  -7  14   1      100.46      107.74      5.54 o 
  -6  14   1        0.49        2.15      3.14 o 
  -5  14   1      208.33      204.60      6.85 o 
  -4  14   1       43.74       41.51      3.27 o 
  -3  14   1      234.34      247.36     10.20 o 
  -2  14   1      132.67      107.91      7.05 o 
  -1  14   1       82.32       82.69      4.12 o 
   0  14   1       52.44       63.84      3.64 o 
   1  14   1      261.17      307.14      7.73 o 
   2  14   1        5.74        5.33      1.92 o 
   3  14   1     1675.99     1690.80     28.45 o 
   4  14   1       99.01       94.95      4.45 o 
   5  14   1     1084.99     1098.22     20.07 o 
   6  14   1      676.66      664.34     14.76 o 
   7  14   1      166.90      134.44      6.03 o 
   8  14   1       14.25       10.10      2.72 o 
   9  14   1        1.07        0.20      2.19 o 
  10  14   1       10.00        6.39      2.89 o 
  11  14   1       47.79       40.68      4.64 o 
 -11  15   1        6.45        0.76      3.83 o 
 -10  15   1        3.73        2.34      3.58 o 
  -9  15   1        6.82        0.89      3.12 o 
  -8  15   1       61.18       56.68      4.49 o 
  -7  15   1      227.51      232.49      7.84 o 
  -6  15   1        0.10        1.14      1.94 o 
  -5  15   1       43.03       49.50      3.82 o 
  -4  15   1     2316.91     2353.86     41.58 o 
  -3  15   1        2.49        3.26      1.78 o 
  -2  15   1       22.06       20.49      2.45 o 
  -1  15   1       98.99       88.33      4.45 o 
   0  15   1        8.77        1.59      1.89 o 
   1  15   1      245.73      253.39      7.15 o 
   2  15   1      403.16      424.25      9.88 o 
   3  15   1      483.01      514.43     10.64 o 
   4  15   1      686.07      707.29     13.46 o 
   5  15   1      313.19      312.87      8.39 o 
   6  15   1        6.28        4.33      2.23 o 
   7  15   1       11.60       10.35      2.65 o 
   8  15   1        8.35       10.04      2.82 o 
   9  15   1        1.93        3.65      2.57 o 
  10  15   1        0.38        2.38      3.19 o 
  11  15   1       15.85       14.42      4.99 o 
 -11  16   1        1.10        0.65      4.83 o 
 -10  16   1       33.03       35.91      5.62 o 
  -9  16   1        0.48       -1.88      4.23 o 
  -8  16   1       22.67       19.75      6.24 o 
  -7  16   1      276.09      284.07      9.43 o 
  -6  16   1      131.96      144.03      6.73 o 
  -5  16   1       21.97       26.43      3.08 o 
  -4  16   1      212.52      225.54      7.48 o 
  -3  16   1      234.47      264.35      8.13 o 
  -2  16   1       99.55       97.15      5.10 o 
  -1  16   1      236.13      196.32      6.56 o 
   0  16   1      142.94      169.40      8.53 o 
   1  16   1        0.01       -1.11      1.91 o 
   2  16   1      742.01      767.55     15.30 o 
   3  16   1      361.68      371.12     11.83 o 
   4  16   1       78.95       73.23      4.45 o 
   5  16   1       19.53       16.82      2.55 o 
   6  16   1        0.51        1.11      2.94 o 
   7  16   1        9.16        7.00      2.64 o 
   8  16   1        1.76        1.67      2.45 o 
   9  16   1        0.00       -1.26      2.53 o 
  10  16   1      144.28      184.75      8.69 o 
 -10  17   1        2.57        3.47      3.99 o 
  -9  17   1        4.70        1.03      3.51 o 
  -8  17   1        0.19        4.49      3.40 o 
  -7  17   1       66.46       62.35     10.13 o 
  -6  17   1       52.46       48.41      4.15 o 
  -5  17   1       90.86       95.05      5.39 o 
  -4  17   1       34.96       31.46      4.63 o 
  -3  17   1      594.25      604.04     14.07 o 
  -2  17   1       17.94       10.41      2.46 o 
  -1  17   1       92.14       96.16      5.25 o 
   0  17   1      274.31      258.77      7.77 o 
   1  17   1       45.46       41.88      3.45 o 
   2  17   1      173.56      175.35     10.75 o 
   3  17   1        3.47        5.73      2.18 o 
   4  17   1      225.05      237.98      7.75 o 
   5  17   1      115.85      115.34      6.05 o 
   6  17   1      171.17      165.04     11.02 o 
   7  17   1        0.03        1.33      2.47 o 
   8  17   1        4.34       11.35      3.15 o 
   9  17   1       42.22       43.73      4.78 o 
  10  17   1        9.24        7.48      3.53 o 
 -10  18   1        0.41        2.62      4.30 o 
  -9  18   1        7.10        9.36      4.26 o 
  -8  18   1        0.19        0.74      3.57 o 
  -7  18   1       21.96       21.27      5.37 o 
  -6  18   1       39.53       32.11      4.87 o 
  -5  18   1      205.00      212.14      7.81 o 
  -4  18   1       25.15       16.37      3.87 o 
  -3  18   1        7.36        4.58      2.40 o 
  -2  18   1       39.80       36.74      5.88 o 
  -1  18   1       20.29       17.45      2.98 o 
   0  18   1        9.74        2.29      2.74 o 
   1  18   1      299.09      262.32      8.22 o 
   2  18   1      124.21      114.49      5.69 o 
   3  18   1       40.34       42.56      4.55 o 
   4  18   1      270.83      273.77     14.58 o 
   5  18   1       63.23       67.86      5.19 o 
   6  18   1        3.08        2.57      2.55 o 
   7  18   1        0.75        5.41      2.79 o 
   8  18   1       36.97       47.49      7.83 o 
   9  18   1       29.23       46.60      6.07 o 
  -9  19   1       83.17       93.93     14.22 o 
  -8  19   1       36.59       44.43      6.16 o 
  -7  19   1        3.90        0.57      7.47 o 
  -6  19   1      174.01      172.73     12.54 o 
  -5  19   1      271.63      253.71      8.91 o 
  -4  19   1       65.70       68.47      4.94 o 
  -3  19   1      376.51      370.62     10.81 o 
  -2  19   1      281.22      251.37      8.71 o 
  -1  19   1       43.53       39.80      4.11 o 
   0  19   1        1.78       -1.45      2.10 o 
   1  19   1       26.93       22.63      4.84 o 
   2  19   1       39.75       42.75      4.59 o 
   3  19   1        9.32        6.79      2.53 o 
   4  19   1       17.39       23.33      3.60 o 
   5  19   1       58.14       54.82      4.97 o 
   6  19   1        0.80        3.53      3.15 o 
   7  19   1       14.66       16.23      3.75 o 
   8  19   1        0.40        0.08      2.94 o 
   9  19   1       53.22       59.66      6.65 o 
  -8  20   1       21.42       21.26      9.68 o 
  -7  20   1        6.97       16.11      6.66 o 
  -6  20   1        9.28        6.94      4.03 o 
  -5  20   1       25.15       26.38      5.44 o 
  -4  20   1      274.79      311.76     13.64 o 
  -3  20   1       75.82       74.94      6.93 o 
  -2  20   1       10.55        8.66      2.76 o 
  -1  20   1       25.42       20.43      3.31 o 
   0  20   1       28.69       29.58      5.45 o 
   1  20   1      429.47      410.44     11.51 o 
   2  20   1       56.08       51.66      4.97 o 
   3  20   1       61.75       58.23      5.05 o 
   4  20   1       38.65       25.70      4.68 o 
   5  20   1      280.20      319.28     21.71 o 
   6  20   1       23.39       22.16      3.69 o 
   7  20   1      194.16      246.64      9.89 o 
   8  20   1       84.37      101.77     12.87 o 
  -7  21   1       33.79       41.57      6.41 o 
  -6  21   1       25.28       31.17      5.58 o 
  -5  21   1        5.86        0.53      3.70 o 
  -4  21   1      121.29      145.96      7.32 o 
  -3  21   1       51.46       44.86      4.36 o 
  -2  21   1       50.93       51.87      4.56 o 
  -1  21   1       27.80       22.71      3.57 o 
   0  21   1      124.97      122.36      6.62 o 
   1  21   1       14.44       10.66      2.96 o 
   2  21   1       24.56       29.57      4.81 o 
   3  21   1       38.14       38.11      4.77 o 
   4  21   1      128.47      120.68      8.11 o 
   5  21   1       11.17       11.49      3.40 o 
   6  21   1      185.57      220.46      9.49 o 
   7  21   1        2.09        5.42      3.35 o 
  -6  22   1      133.80      132.16     13.02 o 
  -5  22   1       34.05       35.51      6.03 o 
  -4  22   1       13.31       16.70      4.59 o 
  -3  22   1       10.49        8.50      3.02 o 
  -2  22   1        1.38       -0.01      2.72 o 
  -1  22   1       25.67       27.51      5.57 o 
   0  22   1       42.15       39.05      4.27 o 
   1  22   1        3.88       11.82      3.41 o 
   2  22   1        2.93        5.38      3.24 o 
   3  22   1      149.75      164.82     13.58 o 
   4  22   1        7.35        6.24      3.38 o 
   5  22   1       11.68       24.81      4.82 o 
   6  22   1       17.19       17.42      5.48 o 
  -5  23   1        1.25       -0.84      5.93 o 
  -4  23   1        0.00        2.51      5.90 o 
  -3  23   1       91.51       81.22      9.99 o 
  -2  23   1        0.57        2.11      2.99 o 
  -1  23   1      113.21      110.56      9.09 o 
   0  23   1       53.18       67.59      6.39 o 
   1  23   1        0.03       -5.01      2.76 o 
   2  23   1       18.93       18.12      4.02 o 
   3  23   1      255.75      288.09     19.78 o 
   4  23   1        1.30       -0.72      3.29 o 
   5  23   1        1.76       -1.38      3.41 o 
  -3  24   1       54.91       79.73      7.92 o 
  -2  24   1       73.59      102.70     10.27 o 
  -1  24   1      107.33      110.48     11.80 o 
   0  24   1      115.61      103.63      6.98 o 
   1  24   1       37.60       26.88      4.61 o 
   2  24   1        8.28        5.54      3.69 o 
   3  24   1       30.67       30.70      4.81 o 
 -13   0   2       12.91       29.00      8.92 o 
 -12   0   2      271.74      296.50     18.43 o 
 -11   0   2      534.02      585.31     25.00 o 
 -10   0   2      141.36      136.94     10.06 o 
  -9   0   2     1313.41     1322.36     35.57 o 
  -8   0   2        9.95        6.01      3.34 o 
  -7   0   2       69.05       51.45      5.36 o 
  -6   0   2        0.00        0.09      2.23 o 
  -5   0   2      584.36      596.00     21.96 o 
  -4   0   2      153.02      128.70      6.64 o 
  -2   0   2      367.98      432.40     15.31 o 
  -1   0   2      360.41      314.99     12.55 o 
   0   0   2        0.22        0.20      1.74 o 
   1   0   2      447.41      390.72     11.05 o 
   2   0   2      135.58      131.06      6.24 o 
   3   0   2        0.22       -0.43      0.92 o 
   4   0   2      286.05      294.94      9.16 o 
   5   0   2       43.79       47.30      2.68 o 
   6   0   2     1590.89     1500.86     33.77 o 
   7   0   2      547.35      535.98     13.29 o 
   8   0   2      649.72      590.55     15.25 o 
   9   0   2     1209.78     1120.57     25.81 o 
  10   0   2      118.65      105.37      8.17 o 
  11   0   2       28.07       22.97      6.33 o 
  12   0   2      155.57      164.35     11.39 o 
  13   0   2      540.88      681.12     24.64 o 
 -14   1   2       25.68       28.10      8.57 o 
 -13   1   2       10.41        9.08      4.65 o 
 -12   1   2       14.72       20.92      4.84 o 
 -11   1   2       19.07       15.96      4.76 o 
 -10   1   2      418.82      440.08     12.97 o 
  -9   1   2      408.69      390.60     13.65 o 
  -8   1   2      374.98      346.74      9.42 o 
  -7   1   2        2.84        1.53      1.78 o 
  -6   1   2        2.75       -0.05      1.53 o 
  -5   1   2        2.82        0.13      1.33 o 
  -4   1   2     1142.12     1140.24     24.73 o 
  -2   1   2    15191.88    14295.25    510.73 o 
  -1   1   2    63694.10    59961.02   1109.29 o 
   0   1   2      135.91      136.80      4.27 o 
   1   1   2     1944.73     1844.10     36.75 o 
   2   1   2      693.72      619.68     16.10 o 
   3   1   2       39.77       39.10      1.90 o 
   4   1   2      856.01      847.33     13.78 o 
   5   1   2      980.21     1018.27     15.79 o 
   6   1   2       35.82       32.32      2.88 o 
   7   1   2        7.30        9.46      1.23 o 
   8   1   2       15.54       14.74      1.78 o 
   9   1   2       60.69       67.49      5.01 o 
  10   1   2       35.05       26.94      2.92 o 
  11   1   2        0.00        1.21      2.14 o 
  12   1   2      135.99      152.57      7.74 o 
  13   1   2        8.14       10.58      3.49 o 
 -14   2   2        0.04       -2.14      6.34 o 
 -13   2   2       49.56       62.91     15.86 o 
 -12   2   2       26.36       33.56      7.22 o 
 -11   2   2       20.77       33.05      4.67 o 
 -10   2   2      268.01      272.43     10.73 o 
  -9   2   2       25.34       27.16      3.76 o 
  -8   2   2        0.00        1.31      1.98 o 
  -7   2   2      733.44      731.68     15.22 o 
  -6   2   2      112.96      111.66      4.96 o 
  -5   2   2      464.97      495.23     11.68 o 
  -4   2   2       87.34      110.44     10.42 o 
  -3   2   2     1244.78     1194.27     25.15 o 
  -2   2   2     5256.47     5277.13    100.03 o 
  -1   2   2     1788.26     1697.20     27.48 o 
   0   2   2    12444.02    12069.60    225.07 o 
   1   2   2      543.94      513.48     12.19 o 
   2   2   2     1820.04     1651.19     35.29 o 
   3   2   2       55.45       46.00      2.59 o 
   4   2   2      163.19      159.91      4.27 o 
   5   2   2      258.84      259.33      5.09 o 
   6   2   2        0.77        1.17      0.65 o 
   7   2   2      139.25      126.66      3.97 o 
   8   2   2     1034.00      975.49     16.52 o 
   9   2   2        0.43       -0.80      1.36 o 
  10   2   2      107.40      101.07      4.69 o 
  11   2   2       14.52       15.03      2.88 o 
  12   2   2       16.20       19.62      3.40 o 
  13   2   2      243.10      293.12     10.58 o 
 -14   3   2        1.92        0.45      6.54 o 
 -13   3   2        0.01        1.86      6.70 o 
 -12   3   2      337.06      414.06     15.52 o 
 -11   3   2      143.49      152.22      9.06 o 
 -10   3   2      176.90      174.51     15.12 o 
  -9   3   2      255.55      247.12      9.58 o 
  -8   3   2       57.89       56.38      4.56 o 
  -7   3   2      246.52      270.72      8.14 o 
  -6   3   2      354.25      348.49     11.13 o 
  -5   3   2      562.36      554.56     12.96 o 
  -3   3   2      231.12      254.38      8.45 o 
  -2   3   2      343.73      316.31      8.16 o 
  -1   3   2     3186.33     3004.52     57.71 o 
   0   3   2      875.93      896.45     16.75 o 
   1   3   2     2943.69     2790.07     75.91 o 
   2   3   2       13.09       12.56      1.71 o 
   3   3   2     2240.56     2306.70     40.16 o 
   4   3   2      929.51      977.00     16.61 o 
   5   3   2      452.00      432.23      7.88 o 
   6   3   2      100.66       86.32      2.89 o 
   7   3   2      144.42      139.32      5.64 o 
   8   3   2     2376.25     2280.88     35.14 o 
   9   3   2      337.34      335.60     11.56 o 
  10   3   2        2.36        1.35      1.64 o 
  11   3   2        3.54       -0.12      2.17 o 
  12   3   2        7.51        3.14      2.61 o 
  13   3   2       20.64       21.10      4.02 o 
 -14   4   2       65.15       82.00     16.16 o 
 -13   4   2       22.26       26.48      8.10 o 
 -12   4   2        2.55        5.85      4.32 o 
 -11   4   2      322.05      331.00     13.57 o 
 -10   4   2        1.89        5.66      3.07 o 
  -9   4   2      617.36      688.53     16.94 o 
  -8   4   2      104.95      111.68      6.28 o 
  -7   4   2      403.57      427.19     12.57 o 
  -6   4   2     2472.02     2527.63     51.37 o 
  -5   4   2        9.68        6.29      1.79 o 
  -4   4   2      202.48      168.05     17.71 o 
  -3   4   2      843.19      881.82     17.35 o 
  -2   4   2     2094.11     2077.34     58.56 o 
   0   4   2     2113.36     2222.69     49.51 o 
   1   4   2      635.75      630.51     14.50 o 
   2   4   2      869.44      872.51     22.21 o 
   3   4   2     1018.43     1077.61     19.07 o 
   4   4   2     3121.72     3407.13     50.00 o 
   5   4   2       12.49       13.07      1.68 o 
   6   4   2      762.36      720.33     12.37 o 
   7   4   2        0.53        0.89      1.04 o 
   8   4   2      180.78      165.33      5.23 o 
   9   4   2      159.00      176.23      5.16 o 
  10   4   2        0.07       -0.20      1.52 o 
  11   4   2       34.49       26.71      3.39 o 
  12   4   2        7.89        7.06      2.76 o 
  13   4   2       97.47      125.62      9.03 o 
 -14   5   2       19.33       32.02      9.25 o 
 -13   5   2        6.89        3.21      6.50 o 
 -12   5   2        0.08        3.34      4.40 o 
 -11   5   2        1.27        6.71      4.04 o 
 -10   5   2       56.82       61.69      7.73 o 
  -9   5   2       50.37       49.33      4.73 o 
  -8   5   2        5.41        7.09      3.15 o 
  -7   5   2       88.27       94.08      7.54 o 
  -6   5   2      489.60      528.62     14.04 o 
  -5   5   2     1102.83     1188.58     31.87 o 
  -4   5   2       63.32       71.38      5.07 o 
  -3   5   2      377.60      390.90     18.92 o 
  -2   5   2      164.38      162.55      7.97 o 
   0   5   2     1879.22     1981.43     41.60 o 
   1   5   2      277.08      311.45      7.12 o 
   2   5   2      307.56      310.38     10.00 o 
   3   5   2     2688.52     2792.76     42.56 o 
   4   5   2      987.42     1031.81     16.46 o 
   5   5   2      221.63      238.30      5.23 o 
   6   5   2       62.73       63.08      2.75 o 
   7   5   2      233.74      214.31     10.20 o 
   8   5   2       45.38       58.00      3.04 o 
   9   5   2      251.78      267.32      6.55 o 
  10   5   2       72.01       62.78      3.75 o 
  11   5   2        4.95        4.48      2.57 o 
  12   5   2        5.07        3.15      3.29 o 
  13   5   2        1.92        7.23      3.87 o 
 -13   6   2        3.07        1.79      6.24 o 
 -12   6   2        5.39        4.41      5.06 o 
 -11   6   2       25.80       19.94      4.94 o 
 -10   6   2       28.15       37.17      5.62 o 
  -9   6   2       71.71       72.78      7.55 o 
  -8   6   2        0.13        0.34      2.32 o 
  -7   6   2      211.18      230.75     11.80 o 
  -6   6   2       49.08       44.95      4.31 o 
  -5   6   2      158.60      168.16      7.42 o 
  -4   6   2        2.59        5.24      1.49 o 
  -3   6   2      237.76      236.40      9.44 o 
  -2   6   2        8.86        3.04      6.15 o 
  -1   6   2      767.30      333.37     19.68 o 
   0   6   2      585.85      587.69     12.38 o 
   1   6   2        0.89        2.24      0.99 o 
   2   6   2      182.42      185.19      7.06 o 
   3   6   2     1171.22     1208.73     18.06 o 
   4   6   2       60.40       65.82      3.48 o 
   5   6   2      192.62      206.36      4.88 o 
   6   6   2      223.92      222.55      5.33 o 
   7   6   2        4.47        0.78      1.11 o 
   8   6   2      192.85      152.29      7.60 o 
   9   6   2       19.78       12.23      2.26 o 
  10   6   2        7.51        7.67      1.92 o 
  11   6   2       65.51       60.24      8.15 o 
  12   6   2       15.41        9.23      3.89 o 
  13   6   2        8.34       18.36      4.82 o 
 -13   7   2       13.38       15.97      7.66 o 
 -12   7   2        0.78        6.66      5.94 o 
 -11   7   2       10.92        6.07      4.37 o 
 -10   7   2      344.06      337.71     13.76 o 
  -9   7   2        5.61        7.33      4.35 o 
  -8   7   2       91.99       96.72      8.41 o 
  -7   7   2      142.97      164.97     10.57 o 
  -6   7   2       59.87       73.64      6.60 o 
  -5   7   2      950.73      989.69     44.24 o 
  -4   7   2      405.53      366.62     13.07 o 
  -3   7   2      937.04      925.25     24.89 o 
  -2   7   2        0.47        0.62      1.89 o 
  -1   7   2      770.93      856.12     18.90 o 
   0   7   2      164.29      141.63      9.48 o 
   1   7   2     1697.27     1778.23     30.81 o 
   2   7   2      542.24      553.54      8.41 o 
   3   7   2      405.89      439.00      7.65 o 
   4   7   2        0.73        4.29      1.02 o 
   5   7   2      736.16      745.95     12.90 o 
   6   7   2        9.94       12.45      1.60 o 
   7   7   2       66.01       43.54      2.65 o 
   8   7   2        0.28        2.30      1.35 o 
   9   7   2      206.56      175.60      7.19 o 
  10   7   2       56.40       48.25      4.64 o 
  11   7   2       21.77       13.02      3.85 o 
  12   7   2        5.51        9.11      3.83 o 
  13   7   2        0.39        1.50      4.01 o 
 -13   8   2       10.26        6.59      7.24 o 
 -12   8   2       62.76       72.24     14.83 o 
 -11   8   2      232.16      234.15     13.32 o 
 -10   8   2        3.51       -3.51      5.86 o 
  -9   8   2       38.66       39.21      6.43 o 
  -8   8   2       70.14       67.85      7.52 o 
  -7   8   2        0.10        0.44      2.97 o 
  -6   8   2       75.70       74.56      5.15 o 
  -5   8   2      606.76      598.01     15.01 o 
  -4   8   2       26.59       21.59      3.87 o 
  -3   8   2      164.02      152.54      9.53 o 
  -2   8   2      208.08      214.46      9.42 o 
  -1   8   2     1097.06     1071.86     23.27 o 
   0   8   2      615.41      691.41     24.58 o 
   1   8   2      432.42      437.18      7.95 o 
   2   8   2        4.02        1.88      1.08 o 
   3   8   2      347.02      350.77      7.73 o 
   4   8   2      651.49      635.81     10.69 o 
   5   8   2       10.26        7.82      1.63 o 
   6   8   2        2.63        1.15      1.38 o 
   7   8   2        8.47        5.31      1.49 o 
   8   8   2      502.79      421.97     10.09 o 
   9   8   2      132.83       94.41      9.02 o 
  10   8   2       54.02       49.06      4.43 o 
  11   8   2       33.53       39.61      4.73 o 
  12   8   2       22.30       20.53      4.78 o 
  13   8   2        0.48        1.54      4.31 o 
 -13   9   2       20.44       13.91      7.72 o 
 -12   9   2       98.18      124.34     47.37 o 
 -11   9   2        0.03       13.29      9.26 o 
 -10   9   2        0.70       -2.36      3.66 o 
  -9   9   2        1.96       -1.54      3.76 o 
  -8   9   2        2.43        3.13      3.54 o 
  -7   9   2       60.06       56.17      8.39 o 
  -6   9   2        2.97        2.53      2.58 o 
  -5   9   2        1.44        2.70      2.58 o 
  -4   9   2      124.35      145.95      9.87 o 
  -3   9   2      225.00      210.82     10.02 o 
  -2   9   2      185.95      179.54      9.00 o 
  -1   9   2       78.87      104.33      4.12 o 
   0   9   2     1000.47     1040.25     18.30 o 
   1   9   2       50.37       56.80      2.31 o 
   2   9   2       30.49       41.26      2.74 o 
   3   9   2     1118.66     1121.35     17.57 o 
   4   9   2      111.51      129.25      6.80 o 
   5   9   2       27.52       31.66      2.42 o 
   6   9   2      199.12      182.94      5.93 o 
   7   9   2        4.71        5.61      1.73 o 
   8   9   2      224.55      198.02      6.58 o 
   9   9   2      362.25      343.91      9.22 o 
  10   9   2        5.33       -0.16      2.70 o 
  11   9   2       35.53       35.29      5.53 o 
  12   9   2      332.08      448.04     22.41 o 
 -13  10   2       12.16        7.56      7.33 o 
 -12  10   2       30.19       19.76      8.24 o 
 -11  10   2      110.16      107.33     12.93 o 
 -10  10   2       50.97       61.42      8.51 o 
  -9  10   2      251.17      260.41     16.98 o 
  -8  10   2      119.59      104.88      9.59 o 
  -7  10   2       64.31       65.73     10.94 o 
  -5  10   2        4.31        3.85      2.62 o 
  -4  10   2       95.93      103.20      4.34 o 
  -3  10   2       66.99       87.43      3.75 o 
  -2  10   2     1138.01     1267.27     23.25 o 
  -1  10   2       56.85       59.11      2.79 o 
   0  10   2      931.77     1126.41     21.18 o 
   1  10   2       37.98       41.13      2.50 o 
   2  10   2       86.39       84.15      3.25 o 
   3  10   2      110.47       81.48      4.29 o 
   4  10   2        4.53        5.59      1.53 o 
   5  10   2       53.89       47.13      2.98 o 
   6  10   2      803.36      744.81     15.30 o 
   7  10   2        0.59        0.56      1.59 o 
   8  10   2        1.40        2.68      2.00 o 
   9  10   2      235.47      217.23      7.32 o 
  10  10   2        7.49        5.53      2.99 o 
  11  10   2        1.78       -1.00      3.05 o 
  12  10   2       16.56       24.59      6.60 o 
 -12  11   2        1.62        3.19      8.18 o 
 -11  11   2        0.01        4.52      6.18 o 
 -10  11   2       94.49       95.00     12.74 o 
  -9  11   2      239.78      226.24     14.34 o 
  -8  11   2      951.54      940.20     29.19 o 
  -7  11   2       86.61       91.89      8.56 o 
  -6  11   2       64.23       53.37      6.57 o 
  -4  11   2       76.42       69.59     11.15 o 
  -3  11   2       15.67       12.23      3.76 o 
  -2  11   2        0.12       -0.90      1.05 o 
  -1  11   2      774.07      847.12     17.02 o 
   0  11   2      136.41      144.01      4.20 o 
   1  11   2      514.85      585.71     11.76 o 
   2  11   2      428.75      454.86      9.15 o 
   3  11   2       64.24       63.28      3.04 o 
   4  11   2     1161.37     1104.71     24.16 o 
   5  11   2      815.91      729.41     14.07 o 
   6  11   2      133.81      141.53      5.42 o 
   7  11   2      367.34      295.25      8.26 o 
   8  11   2        4.77       -1.36      1.90 o 
   9  11   2       16.42       18.73      3.36 o 
  10  11   2        0.07       -0.33      2.88 o 
  11  11   2       20.78       17.22      5.67 o 
  12  11   2        2.53        3.68      4.10 o 
 -12  12   2       35.41       37.20      9.73 o 
 -11  12   2        0.23       -3.24      7.74 o 
 -10  12   2       10.82       -0.01      4.89 o 
  -9  12   2      440.44      425.27     18.17 o 
  -8  12   2       17.34        5.57      4.30 o 
  -7  12   2      413.22      413.53     17.15 o 
  -6  12   2      317.26      335.69     14.78 o 
  -5  12   2     1226.87     1179.51     36.80 o 
  -4  12   2        7.50       10.11      3.20 o 
  -3  12   2      597.66      610.85     14.72 o 
  -2  12   2       50.04       55.62      2.78 o 
  -1  12   2       14.95       14.78      1.73 o 
   0  12   2      219.90      262.69      6.36 o 
   1  12   2      162.26      178.31      5.59 o 
   2  12   2      247.85      257.93      6.82 o 
   3  12   2       41.14       42.15      2.74 o 
   4  12   2     2402.99     2459.02     39.51 o 
   5  12   2      203.01      212.04      6.54 o 
   6  12   2      176.65      146.29      5.67 o 
   7  12   2      221.71      197.75      6.95 o 
   8  12   2        0.93        0.16      1.99 o 
   9  12   2       19.87       16.53      2.75 o 
  10  12   2        9.19        5.75      3.44 o 
  11  12   2        0.36        3.49      3.54 o 
  12  12   2        0.00        0.80      4.04 o 
 -12  13   2        5.80        1.90      6.50 o 
 -11  13   2       10.49       19.94      7.54 o 
 -10  13   2       13.54        8.55     10.39 o 
  -9  13   2       93.96       90.37      9.76 o 
  -8  13   2      140.29      135.67     17.66 o 
  -7  13   2      406.44      395.69     16.87 o 
  -6  13   2        1.06        2.47      4.07 o 
  -5  13   2      671.99      670.54     22.48 o 
  -4  13   2       21.36       19.35      3.20 o 
  -3  13   2      234.86      253.59      7.46 o 
  -2  13   2       16.27       24.62      2.88 o 
  -1  13   2        9.04       12.10      1.73 o 
   0  13   2       79.65       78.69      3.74 o 
   1  13   2      178.46      187.38      5.71 o 
   2  13   2       46.16       41.78      5.04 o 
   3  13   2      220.08      210.25      5.88 o 
   4  13   2        1.02       -1.16      1.59 o 
   5  13   2      928.93      928.10     17.49 o 
   6  13   2      114.19      102.27      5.55 o 
   7  13   2        0.80        3.96      2.28 o 
   8  13   2       30.76       30.95      3.32 o 
   9  13   2        7.35        7.60      3.25 o 
  10  13   2        2.41        3.04      3.40 o 
  11  13   2        2.03       -1.54      3.88 o 
 -11  14   2      152.11      163.93     16.38 o 
 -10  14   2        2.61       -6.46      6.08 o 
  -9  14   2       35.43       35.66      7.24 o 
  -8  14   2       77.73       88.46      9.66 o 
  -7  14   2      186.45      170.94     12.42 o 
  -6  14   2      229.94      218.71     13.96 o 
  -5  14   2      201.71      201.00     11.93 o 
  -4  14   2      332.94      338.35     10.63 o 
  -3  14   2       12.25       10.17      2.16 o 
  -2  14   2      116.01      126.16      4.80 o 
  -1  14   2       95.70      101.64      4.06 o 
   0  14   2       74.68       92.17      4.86 o 
   1  14   2       45.23       53.53      3.25 o 
   2  14   2      381.89      372.77     14.37 o 
   3  14   2     1506.26     1559.34     24.86 o 
   4  14   2      223.36      221.74      7.66 o 
   5  14   2      116.78      123.93      5.29 o 
   6  14   2      284.18      337.24      8.83 o 
   7  14   2       57.26       47.61      3.86 o 
   8  14   2      134.01      134.97      6.24 o 
   9  14   2      171.93      171.39      9.44 o 
  10  14   2        7.78        7.94      4.43 o 
  11  14   2        0.01       -4.80      4.03 o 
 -11  15   2        2.76        8.42      7.48 o 
 -10  15   2        1.85        8.48      6.67 o 
  -9  15   2        6.35        2.05      9.54 o 
  -8  15   2       10.03       13.78      5.16 o 
  -7  15   2      217.65      223.28     13.60 o 
  -6  15   2        0.22        1.51      4.39 o 
  -5  15   2     1604.17     1555.77     34.28 o 
  -4  15   2        4.83        1.74      2.80 o 
  -3  15   2        0.83        2.46      2.75 o 
  -2  15   2       12.22       10.92      2.67 o 
  -1  15   2       17.96       28.63      2.72 o 
   0  15   2       23.73       17.19      2.26 o 
   1  15   2      205.29      209.21      6.41 o 
   2  15   2      554.78      553.59     11.71 o 
   3  15   2      549.74      552.47     13.06 o 
   4  15   2       81.02       89.60      4.70 o 
   5  15   2        9.58        9.33      2.21 o 
   6  15   2       11.19       11.50      2.51 o 
   7  15   2       20.10       19.68      2.99 o 
   8  15   2       12.22        3.53      3.31 o 
   9  15   2      154.96      186.04     12.36 o 
  10  15   2       79.49       98.60      8.73 o 
 -10  16   2       14.27        5.63      4.19 o 
  -9  16   2      179.01      206.98     11.32 o 
  -8  16   2       55.60       51.41      5.77 o 
  -7  16   2      256.89      231.97     10.50 o 
  -6  16   2      103.84      101.06      7.07 o 
  -5  16   2      668.44      667.35     18.17 o 
  -4  16   2      873.17      862.49     21.69 o 
  -3  16   2       28.95       25.66      3.17 o 
  -2  16   2       24.93       21.64      2.64 o 
  -1  16   2        2.59        2.14      1.87 o 
   0  16   2        3.84        0.30      1.78 o 
   1  16   2      293.81      306.88      8.24 o 
   2  16   2     2139.21     2175.98     35.89 o 
   3  16   2       88.28       95.65      4.93 o 
   4  16   2       27.04       23.99      2.89 o 
   5  16   2      244.55      235.85      8.89 o 
   6  16   2      141.46      141.14      6.11 o 
   7  16   2        9.31        5.69      3.51 o 
   8  16   2       16.07       16.78      5.79 o 
   9  16   2      268.71      256.50     12.72 o 
  10  16   2      109.88      109.56      9.32 o 
 -10  17   2        9.62       14.63      4.79 o 
  -9  17   2       51.21       53.50      6.48 o 
  -8  17   2       39.42       45.48      6.06 o 
  -7  17   2      138.02      142.01     15.76 o 
  -6  17   2        5.12        1.44      3.46 o 
  -5  17   2      496.58      519.16     15.64 o 
  -4  17   2      203.21      211.91      9.53 o 
  -3  17   2        0.70        3.41      2.72 o 
  -2  17   2       10.05        7.21      2.33 o 
  -1  17   2        6.81        2.53      2.32 o 
   0  17   2      110.89      107.37      5.33 o 
   1  17   2      148.84      134.98      5.88 o 
   2  17   2       13.62       19.60      3.14 o 
   3  17   2       46.28       46.44      6.47 o 
   4  17   2        6.73        6.57      2.38 o 
   5  17   2      201.68      205.61      9.49 o 
   6  17   2        2.09        2.19      2.28 o 
   7  17   2        0.62        1.21      3.67 o 
   8  17   2       84.12       87.64      9.83 o 
   9  17   2      168.27      192.07     12.08 o 
  -9  18   2        4.14        2.95      4.02 o 
  -8  18   2       11.51        6.71      5.69 o 
  -7  18   2       30.15       29.01      4.88 o 
  -6  18   2       11.79       14.11      4.13 o 
  -5  18   2       30.07       33.10      5.89 o 
  -4  18   2       71.86       72.70      6.14 o 
  -3  18   2       36.53       34.08      5.58 o 
  -2  18   2      630.07      630.67     17.72 o 
  -1  18   2      109.59      127.19      5.84 o 
   0  18   2      261.49      220.40     10.86 o 
   1  18   2       24.95       27.30      3.28 o 
   2  18   2       86.60      101.47      5.86 o 
   3  18   2       24.45       30.80      3.36 o 
   4  18   2       16.82       19.07      3.02 o 
   5  18   2        2.70        0.09      2.36 o 
   6  18   2        0.64       -5.85      3.25 o 
   7  18   2       42.45       42.03      8.46 o 
   8  18   2       26.91       26.80      6.89 o 
   9  18   2       42.16       65.53     15.40 o 
  -9  19   2       41.26       36.22      6.31 o 
  -8  19   2        0.00       -1.49      3.89 o 
  -7  19   2       12.86        5.62      4.81 o 
  -6  19   2       94.32       89.44      7.27 o 
  -5  19   2        0.01       -1.10      3.11 o 
  -4  19   2        3.59        1.34      3.64 o 
  -3  19   2      109.08       70.99     10.16 o 
  -2  19   2        7.94        9.10      7.41 o 
  -1  19   2       13.88       11.60      5.29 o 
   0  19   2       74.51       76.41      7.92 o 
   1  19   2       35.92       29.78      3.44 o 
   2  19   2       12.84       15.65      3.13 o 
   3  19   2       45.28       49.48      5.82 o 
   4  19   2       21.67       15.29      4.59 o 
   5  19   2      185.02      193.27     10.10 o 
   6  19   2       36.34       31.53      5.88 o 
   7  19   2       32.64       44.19      6.57 o 
   8  19   2       20.51       21.80      5.51 o 
  -8  20   2        0.69        5.62      4.38 o 
  -7  20   2       35.35       29.79      5.63 o 
  -6  20   2       13.33       12.27      4.28 o 
  -5  20   2      112.04      126.39      8.69 o 
  -4  20   2       45.16       52.59      9.84 o 
  -3  20   2      125.77      128.36      8.57 o 
  -2  20   2        6.39        6.38      3.76 o 
  -1  20   2        2.75       -0.34      3.24 o 
   0  20   2       10.04        9.25      3.82 o 
   1  20   2       55.60       39.71      5.80 o 
   2  20   2      151.78      140.60     10.15 o 
   3  20   2       21.16       19.61      4.52 o 
   4  20   2       50.95       64.95      7.43 o 
   5  20   2       99.96      122.56      9.69 o 
   6  20   2        0.08        3.43      4.00 o 
   7  20   2        4.51       11.10      5.74 o 
  -7  21   2       85.85      104.31     10.76 o 
  -6  21   2       71.56       64.08      6.93 o 
  -5  21   2      211.60      222.36     19.01 o 
  -4  21   2       13.81       15.78      4.47 o 
  -3  21   2        5.62        4.38      3.70 o 
  -2  21   2        6.07        2.75      3.70 o 
  -1  21   2      136.30      111.44      8.02 o 
   0  21   2        0.93       -0.64      3.38 o 
   1  21   2        1.41        4.11      4.03 o 
   2  21   2       62.09       69.73      9.18 o 
   3  21   2       42.65       41.12      6.32 o 
   4  21   2      268.02      259.08     18.96 o 
   5  21   2        0.93        0.43      8.28 o 
   6  21   2       50.28       47.97     10.79 o 
   7  21   2        3.08        3.83      5.09 o 
  -6  22   2        0.65       -4.14      3.94 o 
  -5  22   2        0.73       -3.42      4.04 o 
  -4  22   2        4.90        6.49      4.33 o 
  -3  22   2       95.39       95.09      8.06 o 
  -2  22   2       56.63       47.63      6.11 o 
  -1  22   2       36.76       34.53      5.67 o 
   0  22   2       37.07       42.32      9.51 o 
   1  22   2        3.96       -2.36      3.92 o 
   2  22   2        0.54       -3.95      4.15 o 
   3  22   2       17.61       14.98      9.12 o 
   4  22   2       16.29       12.16      5.46 o 
   5  22   2        4.99        1.30      4.94 o 
  -5  23   2        1.70       -1.16      4.21 o 
  -4  23   2        2.75       -0.34      4.17 o 
  -3  23   2      132.98      136.51     10.71 o 
  -2  23   2        0.23        1.00      3.94 o 
  -1  23   2       37.83       49.02      6.43 o 
   0  23   2        2.04        2.85      4.46 o 
   1  23   2        1.94        2.94      4.75 o 
   2  23   2       28.31       23.82      6.00 o 
   3  23   2      119.78      102.45     22.27 o 
   4  23   2        1.19       10.31      5.05 o 
  -3  24   2       15.87        6.79      4.40 o 
  -2  24   2       97.39      112.66      9.07 o 
  -1  24   2      108.03      136.26      9.84 o 
   0  24   2       49.35       47.47      8.05 o 
   1  24   2       20.63       26.38      6.58 o 
   2  24   2        8.97       17.39      6.01 o 
 -14   1   3        8.02       11.69     11.48 o 
 -13   1   3       67.15       62.25     10.74 o 
 -12   1   3      311.53      319.42     15.69 o 
 -11   1   3      778.23      826.76     19.26 o 
 -10   1   3       41.70       41.33      4.76 o 
  -9   1   3       65.99       60.80      4.96 o 
  -8   1   3        1.25        1.22      2.43 o 
  -7   1   3        5.23        5.68      2.39 o 
  -6   1   3      345.60      356.90      9.54 o 
  -5   1   3       23.38       12.73      4.72 o 
  -4   1   3       21.40       16.05      4.11 o 
  -3   1   3      512.79      572.30     16.85 o 
  -2   1   3     1489.11     1477.08     37.40 o 
  -1   1   3     1839.03      990.98     43.26 o 
   0   1   3      193.71      198.34      6.03 o 
   1   1   3      522.86      527.57     11.90 o 
   2   1   3      384.61      391.69      9.36 o 
   3   1   3       68.58       84.69      4.37 o 
   4   1   3      325.56      329.12      6.50 o 
   5   1   3       40.32       38.37      2.47 o 
   7   1   3       88.56       78.62      7.90 o 
   8   1   3      142.09      142.71      8.07 o 
   9   1   3       97.23       94.79      5.60 o 
  10   1   3        0.71        1.34      3.12 o 
  11   1   3        6.56        7.56      2.87 o 
  12   1   3       25.73       23.65      3.88 o 
  13   1   3        0.39        0.54      2.99 o 
 -14   2   3        0.01       -4.37      7.03 o 
 -13   2   3       92.10       99.60      9.59 o 
 -12   2   3        1.81       -0.06      4.66 o 
 -11   2   3      106.56       98.43      8.72 o 
 -10   2   3       68.46       73.64      5.84 o 
  -9   2   3       59.40       59.59      4.99 o 
  -8   2   3      179.89      194.34      8.33 o 
  -7   2   3        3.67        5.17      2.23 o 
  -6   2   3      285.28      300.54     16.70 o 
  -5   2   3      137.57      115.48      7.40 o 
  -4   2   3     1210.99     1210.17     24.11 o 
  -3   2   3     1022.32     1012.93     20.44 o 
  -2   2   3      138.13      140.14      6.18 o 
  -1   2   3     2387.59     2239.08     99.13 o 
   0   2   3        4.13        0.71      1.43 o 
   1   2   3      172.10      169.05      5.46 o 
   2   2   3     1525.99     1564.78     28.99 o 
   3   2   3      152.68      166.39      6.05 o 
   4   2   3        0.08        0.62      1.01 o 
   5   2   3        5.15        0.90      1.23 o 
   6   2   3      134.50      130.72      7.56 o 
   7   2   3     1744.00     1629.41     31.70 o 
   8   2   3     2075.52     2025.47     39.80 o 
   9   2   3       19.92       27.34      3.67 o 
  10   2   3       66.20       55.33      4.61 o 
  11   2   3      133.28      141.02      7.42 o 
  12   2   3      153.85      177.77     11.46 o 
  13   2   3       80.22       65.27      5.61 o 
 -13   3   3        3.89        8.36      5.69 o 
 -12   3   3      184.36      211.07     12.91 o 
 -11   3   3      323.85      340.60     15.24 o 
 -10   3   3      414.50      408.48     15.16 o 
  -9   3   3       25.83       22.72      3.71 o 
  -8   3   3      160.43      166.42      7.65 o 
  -7   3   3       12.47       10.15      2.73 o 
  -6   3   3     1109.79      420.95     26.07 o 
  -5   3   3       56.46       52.08      5.16 o 
  -4   3   3      482.31      527.02     15.87 o 
  -3   3   3      914.19      889.39     20.28 o 
  -2   3   3     1707.99     1672.41     28.08 o 
  -1   3   3       60.99       58.50      4.62 o 
   0   3   3      347.61      336.34      9.01 o 
   1   3   3       21.97       19.18      3.26 o 
   2   3   3        9.55        7.09      3.26 o 
   3   3   3      512.68      344.23     21.78 o 
   4   3   3      276.65      248.41     12.32 o 
   5   3   3        7.41        6.61      1.49 o 
   6   3   3      237.42      237.40      6.49 o 
   7   3   3      553.32      537.88     11.78 o 
   8   3   3        3.84        0.94      2.61 o 
   9   3   3      212.00      186.15     13.74 o 
  10   3   3        0.04        0.19      2.19 o 
  11   3   3      124.61      143.36      7.56 o 
  12   3   3        8.32        5.08      3.03 o 
  13   3   3       27.88       39.12      4.79 o 
 -13   4   3        6.00        3.52      5.53 o 
 -12   4   3      782.11      893.63     26.07 o 
 -11   4   3      156.74      163.00     11.14 o 
 -10   4   3       88.08      113.08      8.93 o 
  -9   4   3       52.72       50.68      6.22 o 
  -8   4   3      204.35      248.23      9.02 o 
  -7   4   3       75.17       85.14      7.44 o 
  -6   4   3       52.07       39.34      7.43 o 
  -5   4   3       21.07       20.84      3.39 o 
  -4   4   3       64.64       69.48      4.19 o 
  -3   4   3      911.57      968.27     21.55 o 
  -2   4   3       67.85       68.48      3.10 o 
  -1   4   3      352.44      365.30      9.92 o 
   0   4   3      100.09      106.64      4.29 o 
   1   4   3        7.61       11.28      1.82 o 
   2   4   3       37.81       47.45      4.82 o 
   3   4   3      333.79      363.50     13.78 o 
   4   4   3       79.10       96.58      3.86 o 
   5   4   3       22.26       25.47      2.26 o 
   6   4   3      135.49      126.87      5.26 o 
   7   4   3      366.05      309.56      9.00 o 
   8   4   3      186.73      192.63      9.10 o 
   9   4   3      299.81      276.02     11.31 o 
  10   4   3        4.87        5.65      3.00 o 
  11   4   3       17.40       19.21      3.76 o 
  12   4   3        8.80        8.92      3.19 o 
  13   4   3       26.19       30.51      5.73 o 
 -13   5   3       93.99      108.77      9.86 o 
 -12   5   3        0.04       -0.28      6.79 o 
 -11   5   3       23.40       23.35      5.63 o 
 -10   5   3      187.55      191.16     11.70 o 
  -9   5   3      342.82      348.59     14.42 o 
  -8   5   3       20.72       14.55      4.76 o 
  -7   5   3      239.27      251.17     17.45 o 
  -5   5   3       31.04       29.75      3.61 o 
  -4   5   3      281.73      274.65      7.80 o 
  -3   5   3       29.98       30.98      3.69 o 
  -2   5   3       12.93        5.01      2.19 o 
  -1   5   3      817.32      847.40     19.06 o 
   0   5   3      791.82      805.62     16.09 o 
   1   5   3     1436.72     1428.56     29.69 o 
   2   5   3      179.76      163.58      5.48 o 
   3   5   3      992.21     1073.53     17.90 o 
   4   5   3       94.98      119.96      4.04 o 
   5   5   3      633.67      648.35     14.79 o 
   6   5   3       68.56       68.96      3.84 o 
   7   5   3        5.89        4.59      1.77 o 
   8   5   3      222.31      206.13      6.93 o 
   9   5   3      169.31      143.73      6.80 o 
  10   5   3        5.83        7.10      2.68 o 
  11   5   3       23.81       22.54      3.54 o 
  12   5   3       85.65      123.36      7.29 o 
  13   5   3       26.73       32.14      5.18 o 
 -13   6   3        0.59        5.58      5.52 o 
 -12   6   3       50.47       55.23      7.61 o 
 -11   6   3      172.98      164.46     11.36 o 
 -10   6   3       31.49       29.28      5.50 o 
  -9   6   3       33.60       29.42      6.05 o 
  -8   6   3       22.42       26.10      5.36 o 
  -7   6   3      168.31      177.92     14.84 o 
  -6   6   3       31.31       42.51      8.50 o 
  -5   6   3       81.28       80.78      4.89 o 
  -4   6   3       12.45        6.42      3.32 o 
  -3   6   3       56.88       48.16      5.24 o 
  -2   6   3       35.16       29.70      2.07 o 
  -1   6   3     1691.87     1732.09     35.67 o 
   0   6   3     1339.89     1381.01     24.61 o 
   1   6   3      968.81     1011.82     21.24 o 
   2   6   3     2535.35     2657.96     41.93 o 
   3   6   3      102.33      108.12      3.64 o 
   4   6   3      175.44      183.85      5.16 o 
   5   6   3      160.19      172.39      5.83 o 
   6   6   3       98.28       77.17      4.08 o 
   7   6   3        5.54        1.35      1.74 o 
   8   6   3      517.28      475.00     11.34 o 
   9   6   3      393.97      364.53      9.81 o 
  10   6   3       16.98       20.58      3.25 o 
  11   6   3       71.17       70.17      6.38 o 
  12   6   3       30.15       36.15      4.52 o 
 -13   7   3       14.44       19.16      8.65 o 
 -12   7   3       18.77       13.21      5.57 o 
 -11   7   3        7.53        5.52      4.65 o 
 -10   7   3      261.28      282.90     14.01 o 
  -9   7   3      113.06      111.30     10.25 o 
  -8   7   3      145.17      143.39     17.29 o 
  -7   7   3      274.19      247.49     30.79 o 
  -6   7   3      412.01      472.32     22.19 o 
  -5   7   3       23.67       13.35      3.99 o 
  -4   7   3      101.22       82.01      8.85 o 
  -3   7   3      262.54      281.20     13.05 o 
  -2   7   3       31.19       23.02      4.25 o 
  -1   7   3      137.21      160.05      4.95 o 
   0   7   3      391.23      420.97      9.52 o 
   1   7   3       83.52       89.54      3.39 o 
   2   7   3      776.52      790.24     13.14 o 
   3   7   3       12.38       13.05      1.61 o 
   4   7   3        2.01        1.63      1.35 o 
   5   7   3       74.06       69.96      3.79 o 
   6   7   3        1.63       -2.41      1.53 o 
   7   7   3      133.63      115.65      5.38 o 
   8   7   3        0.05        5.44      2.15 o 
   9   7   3      121.59      115.28      5.86 o 
  10   7   3       90.95       85.47      5.83 o 
  11   7   3        2.85        2.52      2.74 o 
  12   7   3        0.11        1.36      3.83 o 
 -13   8   3       24.30       21.65      8.65 o 
 -12   8   3        9.10        7.05      5.36 o 
 -11   8   3       14.69       24.46      5.94 o 
 -10   8   3       22.92       16.25      8.79 o 
  -9   8   3      127.68      174.51     15.17 o 
  -8   8   3       15.62       24.64      5.60 o 
  -7   8   3      182.08      210.78     22.00 o 
  -6   8   3       37.48       30.24      6.61 o 
  -5   8   3        5.50        4.41      3.46 o 
  -4   8   3      222.21      219.41     11.08 o 
  -3   8   3        6.41        9.53      5.20 o 
  -2   8   3     1229.39     1214.39     32.08 o 
  -1   8   3      662.94      462.38     27.27 o 
   0   8   3      174.80      175.95      5.17 o 
   1   8   3       37.61       52.32      3.34 o 
   2   8   3        7.95        9.63      1.24 o 
   3   8   3       16.87       15.76      1.81 o 
   4   8   3       79.43       88.16      4.01 o 
   5   8   3       57.59       61.85      3.47 o 
   6   8   3      222.69      207.70      7.24 o 
   7   8   3        0.28       -3.28      1.64 o 
   8   8   3       27.98       23.67      3.02 o 
   9   8   3       84.40       73.13      5.00 o 
  10   8   3        4.97        3.91      2.48 o 
  11   8   3       44.31       57.35      6.49 o 
  12   8   3      123.05      135.35      9.85 o 
 -13   9   3        0.58        4.90      7.79 o 
 -12   9   3       10.13        7.57      5.80 o 
 -11   9   3      116.95      133.66     10.69 o 
 -10   9   3       20.64       21.97      6.46 o 
  -9   9   3       10.89        8.38      5.72 o 
  -8   9   3       80.84       67.75      7.92 o 
  -7   9   3      139.92      166.65     11.80 o 
  -6   9   3      161.77      171.12     11.37 o 
  -5   9   3      350.53      372.30     23.31 o 
  -4   9   3       54.64       58.53      6.19 o 
  -3   9   3      232.86      255.40     11.89 o 
  -2   9   3      921.39     1040.53     33.94 o 
  -1   9   3      518.72      515.72     14.88 o 
   0   9   3        6.73        1.95      1.76 o 
   1   9   3      873.44      834.85     19.44 o 
   2   9   3      194.85      186.66      4.66 o 
   3   9   3        2.01        3.21      1.46 o 
   4   9   3        2.08       -0.62      1.49 o 
   5   9   3       21.08       22.12      2.45 o 
   6   9   3      133.25      132.19      5.48 o 
   7   9   3       11.13       15.89      2.57 o 
   8   9   3       16.54       21.67      2.94 o 
   9   9   3      356.31      321.76      9.43 o 
  10   9   3        0.05        3.35      3.10 o 
  11   9   3        1.13       -0.62      3.51 o 
  12   9   3       52.52       46.99      7.00 o 
 -12  10   3        7.13        4.61      6.59 o 
 -11  10   3       26.16       21.12      7.54 o 
 -10  10   3       10.30        5.97      5.63 o 
  -9  10   3        9.69       17.96      5.90 o 
  -8  10   3      328.07      344.22     16.93 o 
  -7  10   3        1.36        3.81      3.80 o 
  -6  10   3       63.25       59.35      7.08 o 
  -5  10   3        2.80       -3.24      3.19 o 
  -4  10   3      266.20      272.51     14.90 o 
  -3  10   3      268.12      299.46     14.83 o 
  -2  10   3      720.17      764.27     26.77 o 
  -1  10   3      405.48      446.54     15.54 o 
   0  10   3       75.78       90.20      5.24 o 
   1  10   3      114.24      108.58      6.71 o 
   2  10   3        7.09        4.74      2.06 o 
   3  10   3       80.80       89.75      5.07 o 
   4  10   3      120.58      120.57      6.49 o 
   5  10   3      410.80      425.99     10.89 o 
   6  10   3       51.69       67.00      4.28 o 
   7  10   3      279.01      249.77     11.69 o 
   8  10   3       28.40       22.38      4.63 o 
   9  10   3       66.12       60.19      5.63 o 
  10  10   3       35.15       33.05      4.74 o 
  11  10   3       52.41       61.36      8.55 o 
  12  10   3        0.11        2.24      4.27 o 
 -12  11   3       10.37       22.28     13.76 o 
 -11  11   3       41.71       40.55      9.63 o 
 -10  11   3      120.49      122.72     18.91 o 
  -9  11   3       49.68       40.61      7.52 o 
  -8  11   3       52.33       53.71      9.94 o 
  -7  11   3       93.26       92.27      9.14 o 
  -6  11   3       34.47       27.19      5.69 o 
  -5  11   3      416.32      440.45     17.22 o 
  -4  11   3      584.77      612.75     45.04 o 
  -3  11   3      180.12      169.85     20.65 o 
  -2  11   3        0.00       -0.03      2.96 o 
  -1  11   3      129.13      142.02      7.45 o 
   0  11   3        4.56        3.07      2.20 o 
   1  11   3      125.65      130.52      4.90 o 
   2  11   3      252.89      241.68      7.07 o 
   3  11   3       39.53       40.49      3.57 o 
   4  11   3      132.66      152.70      6.73 o 
   5  11   3        0.41        3.44      2.75 o 
   6  11   3      124.29      102.69      6.51 o 
   7  11   3      233.32      211.53      9.34 o 
   8  11   3       38.35       39.76      6.89 o 
   9  11   3        2.01        0.52      3.10 o 
  10  11   3       22.47       21.24      4.13 o 
  11  11   3        0.61        2.49      4.07 o 
 -12  12   3        2.61        4.54      7.39 o 
 -11  12   3        1.90       -4.60      5.82 o 
 -10  12   3      105.94      107.55     14.48 o 
  -9  12   3       97.83       86.55      9.79 o 
  -8  12   3      427.62      405.20     23.80 o 
  -7  12   3     1244.41     1264.25     37.08 o 
  -6  12   3      295.76      269.31     14.35 o 
  -5  12   3      191.16      216.21     12.21 o 
  -4  12   3      208.73      222.63     16.54 o 
  -3  12   3       40.21       35.96      8.32 o 
  -2  12   3        0.01        0.23      3.24 o 
  -1  12   3       17.62       12.86      4.27 o 
   0  12   3        0.02       -1.88      1.59 o 
   1  12   3       92.76       87.43      4.73 o 
   2  12   3       64.52       65.16      5.61 o 
   3  12   3       95.18       86.48      5.24 o 
   4  12   3     2334.49     2360.01     43.62 o 
   5  12   3      347.47      377.65     10.92 o 
   6  12   3       27.47       28.35      3.82 o 
   7  12   3        1.64        3.11      2.85 o 
   8  12   3       69.83       66.07      5.90 o 
   9  12   3        0.00        0.89      3.16 o 
  10  12   3       22.69       21.75      7.08 o 
  11  12   3       27.72       32.99      5.31 o 
 -11  13   3        5.47        1.64      6.37 o 
 -10  13   3       76.64       73.27      9.86 o 
  -9  13   3        4.38        7.98      5.30 o 
  -8  13   3      249.86      249.88     15.93 o 
  -7  13   3        2.10       -0.53      4.47 o 
  -6  13   3       27.97       19.20      9.26 o 
  -5  13   3       13.15       15.66      5.35 o 
  -4  13   3      147.56      134.62     10.21 o 
  -3  13   3       55.04       70.86      7.57 o 
  -2  13   3       29.32       27.71      4.91 o 
  -1  13   3       24.46       20.80      3.05 o 
   0  13   3      256.81      256.55     13.98 o 
   1  13   3       20.76       22.09      3.45 o 
   2  13   3      412.65      396.18     11.84 o 
   3  13   3     1345.98     1438.43     28.74 o 
   4  13   3     1161.14     1224.83     25.48 o 
   5  13   3      724.33      714.02     16.98 o 
   6  13   3      303.56      242.48      9.36 o 
   7  13   3       39.79       38.40      4.79 o 
   8  13   3       21.08       14.75      4.62 o 
   9  13   3        5.46        2.11      3.37 o 
  10  13   3       31.08       43.46      5.66 o 
  11  13   3       17.87       16.04      4.79 o 
 -11  14   3        5.64       -2.76      6.19 o 
 -10  14   3       17.55        7.31      8.35 o 
  -9  14   3      120.26      127.15     11.95 o 
  -8  14   3      505.10      526.53     21.39 o 
  -7  14   3      112.10       98.52      9.95 o 
  -6  14   3      523.39      558.67     21.17 o 
  -5  14   3      422.74      421.10     26.97 o 
  -4  14   3       63.30       64.47      7.65 o 
  -3  14   3        3.06       -1.29      3.21 o 
  -2  14   3        2.63        2.37      2.34 o 
  -1  14   3        1.52       -1.59      2.13 o 
   0  14   3      215.17      189.74      7.73 o 
   1  14   3      203.62      220.53      7.78 o 
   2  14   3      313.16      334.06     11.25 o 
   3  14   3      131.52      141.08      6.96 o 
   4  14   3       96.26       88.43      5.94 o 
   5  14   3      169.04      164.85      7.88 o 
   6  14   3       49.73       55.19      5.29 o 
   7  14   3        6.48        4.77      4.61 o 
   8  14   3        3.63        1.24      3.42 o 
   9  14   3       18.44       15.11      4.33 o 
  10  14   3        0.39        2.13      3.76 o 
 -11  15   3        0.29        5.00      7.45 o 
 -10  15   3       16.85       10.52      7.46 o 
  -9  15   3        0.21       -0.08      5.46 o 
  -8  15   3      144.38      137.77     12.26 o 
  -7  15   3       16.16       15.71      5.94 o 
  -6  15   3      101.92      104.39     10.24 o 
  -5  15   3      223.30      220.94     13.07 o 
  -4  15   3       71.71       83.81      8.69 o 
  -3  15   3      217.43      214.92      9.03 o 
  -2  15   3        5.95        4.22      2.69 o 
  -1  15   3       45.46       57.59      4.90 o 
   0  15   3      127.97      119.53      6.76 o 
   1  15   3      725.96      757.76     19.00 o 
   2  15   3      410.36      429.89     13.28 o 
   3  15   3        3.47        2.90      2.69 o 
   4  15   3       48.55       50.93      7.81 o 
   5  15   3      437.02      428.51     12.73 o 
   6  15   3        2.90        4.10      3.03 o 
   7  15   3        7.19        5.26      3.34 o 
   8  15   3        3.28        4.07      3.49 o 
   9  15   3       31.51       36.68      5.55 o 
  10  15   3       36.33       50.44      8.35 o 
 -10  16   3        7.96       -2.21      6.25 o 
  -9  16   3       12.02       13.82      6.42 o 
  -8  16   3       10.54        7.52      5.87 o 
  -7  16   3      125.22      119.21     11.34 o 
  -6  16   3       12.42       10.77      5.54 o 
  -5  16   3      737.50      757.61     35.20 o 
  -4  16   3       53.74       50.77      6.11 o 
  -3  16   3       54.71       54.09      6.44 o 
  -2  16   3      163.63      157.44      7.89 o 
  -1  16   3       75.74       58.83      5.14 o 
   0  16   3      100.78      102.17      7.75 o 
   1  16   3      467.93      529.03     15.11 o 
   2  16   3      278.16      278.77     12.52 o 
   3  16   3       20.25       17.50      5.60 o 
   4  16   3      253.09      257.62     10.36 o 
   5  16   3       14.56       18.22      3.84 o 
   6  16   3        4.25        2.95      3.38 o 
   7  16   3       34.17       30.74      4.95 o 
   8  16   3        3.64        2.29      3.96 o 
   9  16   3        7.45        0.09      5.46 o 
  -9  17   3       65.42       64.01     10.98 o 
  -8  17   3       65.23       83.38     10.61 o 
  -7  17   3       19.45       12.65     10.11 o 
  -6  17   3      161.10      147.33      8.81 o 
  -5  17   3        0.29        0.29      2.95 o 
  -4  17   3       13.14       12.31      3.75 o 
  -3  17   3       18.82       15.09      4.80 o 
  -2  17   3      329.28      305.96     11.28 o 
  -1  17   3        4.04        4.67      3.03 o 
   0  17   3      168.38      183.91      8.90 o 
   1  17   3      142.90      160.22     10.07 o 
   2  17   3       17.82       18.05      4.41 o 
   3  17   3       18.81       15.29      4.14 o 
   4  17   3        4.03        3.85      3.21 o 
   5  17   3       39.02       32.17      4.76 o 
   6  17   3       18.64       18.29      4.26 o 
   7  17   3       22.12       14.32      7.41 o 
   8  17   3       23.51       24.69      5.10 o 
   9  17   3      128.65      138.22     13.70 o 
  -9  18   3        1.32        0.22      4.92 o 
  -8  18   3      108.05       98.31     10.58 o 
  -7  18   3        2.23        5.60      3.90 o 
  -6  18   3      130.23      122.35     14.92 o 
  -5  18   3       38.36       43.90      5.37 o 
  -4  18   3      312.27      294.27     11.63 o 
  -3  18   3       51.10       32.98      8.71 o 
  -2  18   3        0.42        0.05      2.86 o 
  -1  18   3      109.51      102.74      7.29 o 
   0  18   3       49.54       39.82      5.08 o 
   1  18   3       22.17       16.55      6.29 o 
   2  18   3       97.62       92.88      8.03 o 
   3  18   3      253.91      273.59     12.14 o 
   4  18   3      122.18      124.29      8.55 o 
   5  18   3        8.28        5.09      3.66 o 
   6  18   3       30.91       19.15      5.61 o 
   7  18   3        5.66       12.05      4.18 o 
   8  18   3        7.15       10.63      5.30 o 
  -8  19   3        0.49       -1.72      3.82 o 
  -7  19   3        4.15        2.81      3.77 o 
  -6  19   3        3.98        8.98      4.11 o 
  -5  19   3        8.01        6.27      3.87 o 
  -4  19   3       16.78       15.89      5.92 o 
  -3  19   3        1.71       -1.14      3.15 o 
  -2  19   3       66.25       56.98      5.90 o 
  -1  19   3       10.66        8.59      3.92 o 
   0  19   3      457.84      410.24     14.10 o 
   1  19   3       49.15       46.05      7.10 o 
   2  19   3       19.73       11.50      6.36 o 
   3  19   3        0.16        4.74      3.85 o 
   4  19   3        4.92       -1.08      3.72 o 
   5  19   3        9.25        9.02      4.33 o 
   6  19   3      126.04      143.78     13.64 o 
   7  19   3      100.12      116.74      9.91 o 
  -7  20   3       20.34       15.81      5.00 o 
  -6  20   3        8.03        9.32      4.15 o 
  -5  20   3        0.55        0.90      3.76 o 
  -4  20   3      229.06      213.27     14.12 o 
  -3  20   3       49.08       42.95      5.71 o 
  -2  20   3       47.10       47.51      5.88 o 
  -1  20   3       72.82       80.27      7.14 o 
   0  20   3        5.12        2.15      3.90 o 
   1  20   3        0.01        5.98      4.04 o 
   2  20   3       55.41       64.46      7.98 o 
   3  20   3       71.55       70.40      7.14 o 
   4  20   3       29.10       26.91      6.04 o 
   5  20   3       80.75      105.74      8.63 o 
   6  20   3        5.09        9.35      6.76 o 
   7  20   3       43.15       43.09     22.91 o 
  -6  21   3        0.52        4.83      4.44 o 
  -5  21   3      343.18      389.99     14.98 o 
  -4  21   3      144.59      126.18      9.03 o 
  -3  21   3       42.14       40.57      5.91 o 
  -2  21   3        0.07       -1.05      3.48 o 
  -1  21   3        3.34        2.70      3.91 o 
   0  21   3      176.87      175.96     11.89 o 
   1  21   3        3.43        8.40      4.93 o 
   2  21   3       58.27       64.36      7.79 o 
   3  21   3        4.91        2.86      4.16 o 
   4  21   3      174.87      208.66     18.39 o 
   5  21   3        1.86        0.88      5.91 o 
   6  21   3      131.90      142.64     12.47 o 
  -5  22   3        8.29        6.55      5.94 o 
  -4  22   3       80.79       74.03      7.54 o 
  -3  22   3        9.84        6.75      5.80 o 
  -2  22   3        0.00        0.40      4.09 o 
  -1  22   3       48.29       39.50     11.14 o 
   0  22   3       12.88       24.94      6.04 o 
   1  22   3        0.83        5.12      4.69 o 
   2  22   3       24.56       23.57      5.57 o 
   3  22   3       59.11       68.15      8.76 o 
   4  22   3        2.37       11.20      5.71 o 
  -4  23   3       38.84       36.70      6.92 o 
  -3  23   3       13.12       13.95      5.40 o 
  -2  23   3        1.43        2.94      4.54 o 
  -1  23   3       62.12       56.27      7.89 o 
   0  23   3        2.82        9.27      5.53 o 
   1  23   3        9.81       11.19      5.37 o 
   2  23   3        0.02        7.41      5.06 o 
   3  23   3        2.21       -0.85      5.22 o 
 -13   0   4       83.87      120.50     21.12 o 
 -12   0   4      469.96      553.42     32.37 o 
 -11   0   4       91.73       93.96     13.14 o 
 -10   0   4       12.79       14.18      5.76 o 
  -9   0   4      176.44      186.18     12.89 o 
  -8   0   4       51.89       58.63      7.29 o 
  -7   0   4        0.89       -1.19      3.18 o 
  -6   0   4        8.11        3.02      4.96 o 
  -5   0   4      457.74      468.96     53.39 o 
  -4   0   4      923.23     1019.68     34.50 o 
  -3   0   4    17294.93    17783.34    471.77 o 
  -2   0   4    13724.94    14271.28    379.76 o 
  -1   0   4     1367.61     1430.65     36.01 o 
   0   0   4      607.39      597.10     17.92 o 
   1   0   4      862.24     1034.02     33.96 o 
   2   0   4      181.32      266.12     19.04 o 
   3   0   4      335.50      320.79     13.86 o 
   4   0   4      836.68      887.30     21.20 o 
   5   0   4      183.52      201.82      9.16 o 
   6   0   4      129.54      140.00      8.07 o 
   7   0   4        3.03       -0.98      2.85 o 
   8   0   4      145.88      154.08     10.36 o 
   9   0   4        7.19        3.01      3.41 o 
  10   0   4        1.33        6.92      4.00 o 
  11   0   4      319.32      339.20     30.29 o 
  12   0   4       20.85       56.80     26.02 o 
 -13   1   4       49.02       54.18      9.43 o 
 -12   1   4      242.87      279.05     15.83 o 
 -11   1   4       10.14        9.39      4.59 o 
 -10   1   4       14.25        7.20      4.05 o 
  -9   1   4        2.01        7.21      3.18 o 
  -8   1   4       32.97       27.02      3.94 o 
  -7   1   4       15.92       24.22      3.59 o 
  -6   1   4      147.42      187.82     18.83 o 
  -5   1   4       99.32      112.75      7.22 o 
  -4   1   4      433.24      445.67     13.69 o 
  -3   1   4     1721.45     1771.29     44.32 o 
  -2   1   4      110.27      105.24     11.64 o 
  -1   1   4      236.59      246.82      8.73 o 
   0   1   4      526.04      520.01     11.33 o 
   1   1   4       85.95       81.92      8.32 o 
   2   1   4       19.94       35.52      3.81 o 
   3   1   4       13.25        7.21      3.22 o 
   4   1   4       23.01       24.24      2.90 o 
   5   1   4      860.73      875.27     19.36 o 
   6   1   4       28.23       21.87      4.19 o 
   7   1   4      284.71      261.16      8.39 o 
   8   1   4      898.00      870.49     19.81 o 
   9   1   4       41.19       42.76      4.21 o 
  10   1   4       14.84       15.46      3.39 o 
  11   1   4      167.17      219.96      9.28 o 
  12   1   4      240.49      298.78     11.92 o 
 -13   2   4       77.84       75.56     16.41 o 
 -12   2   4        0.78        2.91      6.54 o 
 -11   2   4       14.81       11.16      4.86 o 
 -10   2   4      126.43      138.02      9.16 o 
  -9   2   4        0.34        2.17      3.51 o 
  -8   2   4        7.20       16.76      3.57 o 
  -7   2   4       19.68       12.72      3.01 o 
  -6   2   4       46.59       32.39     15.55 o 
  -5   2   4        5.84        3.43      2.22 o 
  -4   2   4       48.91       52.53      4.40 o 
  -3   2   4     1085.72     1137.31     23.45 o 
  -2   2   4      272.01      331.72      9.27 o 
  -1   2   4      508.76      500.96     13.67 o 
   0   2   4      432.50      433.65     11.09 o 
   1   2   4      451.01      490.04     11.91 o 
   2   2   4      560.28      585.46     13.46 o 
   3   2   4       50.23       43.42      3.80 o 
   4   2   4       11.02        8.85      1.37 o 
   5   2   4       71.06       74.24      3.76 o 
   6   2   4      262.26      248.70     11.97 o 
   7   2   4     1078.11     1084.24     23.19 o 
   8   2   4       14.58        8.80      2.74 o 
   9   2   4        0.61        1.81      2.38 o 
  10   2   4        0.73        1.61      2.77 o 
  11   2   4        0.08        0.39      2.80 o 
  12   2   4        0.55        2.21      3.09 o 
 -13   3   4        0.40       -3.23      6.15 o 
 -12   3   4       13.60       14.99      6.08 o 
 -11   3   4       90.74       87.61      8.87 o 
 -10   3   4      275.25      304.60     13.25 o 
  -9   3   4       78.66       75.49      7.42 o 
  -8   3   4     1047.33     1135.25     26.20 o 
  -7   3   4      419.97      406.27     22.13 o 
  -6   3   4        0.69       -1.25      2.20 o 
  -5   3   4       27.84       28.89      7.25 o 
  -4   3   4      168.13      180.75      7.67 o 
  -3   3   4     1748.16     1771.46     33.92 o 
  -2   3   4      114.01      117.85      5.11 o 
  -1   3   4     2001.48     2152.94     36.01 o 
   0   3   4      857.05      917.88     19.32 o 
   1   3   4      165.38      170.75      6.48 o 
   2   3   4      334.08      356.26      9.55 o 
   3   3   4       96.91      100.11      4.95 o 
   4   3   4      508.19      491.89     10.14 o 
   5   3   4       64.03       57.10      3.41 o 
   6   3   4      458.27      483.11     11.65 o 
   7   3   4      343.58      342.32     10.86 o 
   8   3   4        1.53        3.47      2.39 o 
   9   3   4       29.63       25.59      3.61 o 
  10   3   4        1.06       -3.53      3.21 o 
  11   3   4        8.74       10.09      3.20 o 
  12   3   4       41.06       45.38      5.20 o 
 -13   4   4        4.47        9.65      6.29 o 
 -12   4   4       35.32       32.38      7.01 o 
 -11   4   4       24.52       25.82      6.25 o 
 -10   4   4      165.98      163.50     11.28 o 
  -9   4   4        1.62       -0.42      3.55 o 
  -8   4   4      214.05      229.16     12.37 o 
  -7   4   4      453.69      486.43     16.00 o 
  -6   4   4        0.00        2.17      2.95 o 
  -5   4   4        0.16       -0.74      2.14 o 
  -4   4   4        5.86        8.48      2.67 o 
  -3   4   4     1034.71     1037.99     19.32 o 
  -2   4   4        0.11       -1.89      1.50 o 
  -1   4   4       56.68       63.79      4.16 o 
   0   4   4      795.99      817.58     25.73 o 
   1   4   4      148.05      145.81      5.26 o 
   2   4   4      880.77      931.55     19.14 o 
   3   4   4     1103.79     1173.34     22.54 o 
   4   4   4      477.42      480.97     10.69 o 
   5   4   4        0.01        1.90      1.48 o 
   6   4   4     1126.00     1174.42     22.14 o 
   7   4   4       38.26       42.22      3.77 o 
   8   4   4      187.39      202.97      7.88 o 
   9   4   4       66.49       73.40      8.26 o 
  10   4   4       12.71       11.16      3.22 o 
  11   4   4        3.41        4.59      3.15 o 
  12   4   4        1.18        3.60      3.13 o 
 -13   5   4        3.98       -0.12      5.81 o 
 -12   5   4      172.39      193.09     13.19 o 
 -11   5   4       13.24       12.44      5.28 o 
 -10   5   4       27.93       30.45      6.29 o 
  -9   5   4       65.34       66.54      7.27 o 
  -8   5   4      360.85      364.67     22.17 o 
  -7   5   4       94.85       86.80      7.38 o 
  -6   5   4       41.52       46.09      5.57 o 
  -5   5   4       36.67       36.13      8.18 o 
  -4   5   4      106.45      106.52      4.74 o 
  -3   5   4      974.34     1005.48     18.56 o 
  -2   5   4       48.83       45.27      3.49 o 
  -1   5   4        0.00       -0.76      1.85 o 
   0   5   4      276.15      274.23      8.82 o 
   1   5   4      743.46      736.68     14.48 o 
   2   5   4       49.62       56.02      3.24 o 
   3   5   4      145.47      166.64     14.21 o 
   4   5   4      195.67      191.92      7.10 o 
   5   5   4       15.42       15.38      4.65 o 
   6   5   4       89.16       84.48      4.51 o 
   7   5   4        1.95        0.47      1.87 o 
   8   5   4       60.90       71.06      5.02 o 
   9   5   4        7.19        5.54      2.69 o 
  10   5   4       55.78       58.46      5.20 o 
  11   5   4       23.44       30.22      5.97 o 
  12   5   4        0.49        2.29      3.24 o 
 -13   6   4        0.44        7.44      6.26 o 
 -12   6   4       17.36       11.81      7.14 o 
 -11   6   4      122.27      129.17     12.61 o 
 -10   6   4       29.71       33.33      6.41 o 
  -9   6   4        2.52        7.09      4.93 o 
  -8   6   4      167.51      167.49     12.47 o 
  -7   6   4      107.24      105.67      9.74 o 
  -6   6   4      228.78      240.66     11.04 o 
  -5   6   4      211.91      230.44     13.67 o 
  -4   6   4       66.09       67.13      6.67 o 
  -3   6   4        0.38        5.05      2.57 o 
  -2   6   4       97.00      104.15      9.08 o 
  -1   6   4     1060.28     1046.82     22.52 o 
   0   6   4        3.98        8.97      2.15 o 
   1   6   4      771.33      789.43     19.38 o 
   2   6   4     1104.86     1165.80     20.22 o 
   3   6   4      130.95      137.05     10.16 o 
   4   6   4      212.46      202.91      6.00 o 
   5   6   4      246.63      234.30      7.12 o 
   6   6   4        5.18        6.24      3.02 o 
   7   6   4        5.19        2.68      2.12 o 
   8   6   4        5.54        5.11      2.50 o 
   9   6   4        0.22        1.13      2.56 o 
  10   6   4        5.88        2.69      2.86 o 
  11   6   4       12.66        8.75      3.44 o 
  12   6   4        6.36        2.30      3.33 o 
 -13   7   4      134.17      150.40     12.71 o 
 -12   7   4       25.95       19.41      6.53 o 
 -11   7   4        9.27       10.50      5.56 o 
 -10   7   4      128.73      129.68     16.21 o 
  -9   7   4      172.54      160.17     13.29 o 
  -8   7   4       13.55       18.22      6.34 o 
  -7   7   4       77.49       90.10      9.26 o 
  -6   7   4      200.46      235.88     13.51 o 
  -5   7   4      120.10      116.22      9.43 o 
  -4   7   4      138.70      143.85     17.75 o 
  -3   7   4        1.37        3.72      2.87 o 
  -2   7   4      829.66      843.75     24.82 o 
  -1   7   4      580.88      586.23     14.93 o 
   0   7   4      910.66      948.11     22.27 o 
   1   7   4      466.28      515.21     10.38 o 
   2   7   4      315.59      319.11      8.12 o 
   4   7   4       21.23       17.33      2.09 o 
   5   7   4       99.09      102.28      5.32 o 
   6   7   4        1.48        1.25      1.92 o 
   7   7   4      728.54      669.93     14.80 o 
   8   7   4      137.68      109.71      7.82 o 
   9   7   4       13.34       14.13      3.32 o 
  10   7   4       34.83       34.11      4.32 o 
  11   7   4       22.77       20.63      4.01 o 
  12   7   4       36.95       42.05      5.10 o 
 -12   8   4       23.23       18.84      6.53 o 
 -11   8   4      165.89      178.60     13.01 o 
 -10   8   4       96.79       91.63     10.64 o 
  -9   8   4        0.31        6.34      4.90 o 
  -8   8   4        0.23        3.91      5.80 o 
  -7   8   4        4.31        4.81      4.46 o 
  -6   8   4      126.88      133.60     10.70 o 
  -5   8   4      130.31      140.49     22.20 o 
  -4   8   4        5.16        7.96      3.86 o 
  -3   8   4        4.53        9.81      3.59 o 
  -2   8   4      482.93      562.33     15.23 o 
  -1   8   4       48.62       64.18      3.73 o 
   0   8   4      752.71      822.87     17.38 o 
   1   8   4      170.23      174.88      5.58 o 
   2   8   4       29.50       28.69      5.60 o 
   3   8   4       39.14       35.56      3.16 o 
   4   8   4      427.43      426.92      9.42 o 
   5   8   4      322.14      307.34      7.85 o 
   6   8   4       55.54       48.93      3.76 o 
   7   8   4        0.04        0.61      2.06 o 
   8   8   4      424.32      418.30     11.15 o 
   9   8   4      117.94      132.84      7.23 o 
  10   8   4      295.51      311.69     12.42 o 
  11   8   4       60.59       70.23      7.83 o 
 -12   9   4        0.52        3.97      6.03 o 
 -11   9   4        5.77        5.06      5.56 o 
 -10   9   4        3.48        5.73      5.84 o 
  -9   9   4       99.13      109.90     11.12 o 
  -8   9   4      386.54      440.42     18.93 o 
  -7   9   4       62.94       62.04      8.08 o 
  -6   9   4      232.87      251.66     14.57 o 
  -5   9   4       77.09       80.63      8.05 o 
  -4   9   4      174.18      174.76     11.30 o 
  -3   9   4      520.18      558.41     32.35 o 
  -2   9   4        0.11        1.78      2.85 o 
  -1   9   4      573.64      632.36     17.56 o 
   0   9   4      213.85      215.68      6.52 o 
   1   9   4      520.49      518.67     12.07 o 
   2   9   4      151.92      150.08     12.25 o 
   3   9   4      417.65      457.92     11.58 o 
   4   9   4      108.02      104.45      5.68 o 
   5   9   4      616.66      600.75     20.54 o 
   6   9   4      134.67      126.76      5.98 o 
   7   9   4       10.25       10.08      2.60 o 
   8   9   4        0.97        3.10      2.52 o 
   9   9   4       20.65       13.89      3.42 o 
  10   9   4       14.02       16.52      3.74 o 
  11   9   4        0.67        2.37      3.16 o 
 -12  10   4        2.13       14.38      6.82 o 
 -11  10   4      135.89      155.15     14.04 o 
 -10  10   4        0.02       -2.17      5.24 o 
  -9  10   4      103.51       81.70     14.91 o 
  -8  10   4        1.27        0.61      4.58 o 
  -7  10   4       20.42       12.20      5.08 o 
  -6  10   4      140.17      135.40     11.05 o 
  -5  10   4      114.74      121.43     10.10 o 
  -4  10   4        3.14        3.45      3.82 o 
  -3  10   4      119.52      111.40     11.67 o 
  -2  10   4        1.64        2.35      2.84 o 
   0  10   4      112.29      125.45      6.67 o 
   1  10   4       59.28       69.34      6.89 o 
   2  10   4      229.51      241.82     10.31 o 
   3  10   4      205.52      196.96      6.01 o 
   4  10   4      434.90      426.56      9.82 o 
   5  10   4       69.15       80.49      4.43 o 
   6  10   4      102.29       80.04      4.86 o 
   7  10   4      113.72       99.31      6.64 o 
   8  10   4      117.56      104.15      6.62 o 
   9  10   4        3.21        8.39      3.06 o 
  10  10   4      160.11      160.49     16.50 o 
  11  10   4       64.13       81.62     11.63 o 
 -12  11   4        2.70        5.96      6.73 o 
 -11  11   4       10.90        7.35      7.01 o 
 -10  11   4      188.87      198.34     15.32 o 
  -9  11   4       75.57       73.52      9.75 o 
  -8  11   4      124.14      109.16     10.84 o 
  -7  11   4      545.76      539.85     21.05 o 
  -6  11   4      313.29      334.28     16.63 o 
  -5  11   4       22.85       18.50      5.14 o 
  -4  11   4      537.91      524.45     19.17 o 
  -3  11   4      109.01      128.40     11.95 o 
  -2  11   4       82.52       61.95     24.17 o 
  -1  11   4      154.66       32.68     22.47 o 
   0  11   4      419.51      423.48     21.89 o 
   1  11   4        0.46       -2.17      2.39 o 
   2  11   4      426.34      475.47     15.10 o 
   3  11   4     1020.00     1033.11     19.47 o 
   4  11   4       13.28       12.49      2.58 o 
   5  11   4      332.93      320.29      8.78 o 
   6  11   4       22.80       20.30      3.01 o 
   7  11   4      274.21      279.84     12.17 o 
   8  11   4        1.99       -0.23      3.26 o 
   9  11   4       10.36        7.49      3.97 o 
  10  11   4       31.18       19.83      8.53 o 
  11  11   4       18.58       17.65      6.77 o 
 -11  12   4      139.89      140.43     29.11 o 
 -10  12   4        0.86       -1.71      5.85 o 
  -9  12   4      209.47      239.74     16.60 o 
  -8  12   4        0.66        0.86      5.37 o 
  -7  12   4       10.10        7.96      4.81 o 
  -6  12   4        8.15       21.15      5.63 o 
  -5  12   4       13.58       13.09      7.51 o 
  -4  12   4      192.77      211.01     12.64 o 
  -3  12   4       18.18       23.71      5.27 o 
  -2  12   4       13.28       20.73      4.90 o 
  -1  12   4        0.01        0.58      3.13 o 
   0  12   4       25.18       23.57      5.80 o 
   1  12   4      238.98      231.58     12.01 o 
   2  12   4       53.83       62.18     12.00 o 
   3  12   4      134.65      152.12      8.95 o 
   4  12   4      545.07      513.24     13.47 o 
   5  12   4       99.80       86.83      5.82 o 
   6  12   4       21.84       11.30      3.28 o 
   7  12   4        5.02        7.58      3.50 o 
   8  12   4       81.27      100.13      7.52 o 
   9  12   4        6.71        2.38      3.83 o 
  10  12   4       42.87       51.32      7.02 o 
 -11  13   4        0.06        1.35      6.54 o 
 -10  13   4       36.69       40.91      8.57 o 
  -9  13   4       48.22       54.24      8.80 o 
  -8  13   4       97.66       96.17     10.61 o 
  -7  13   4        0.46        4.92      4.91 o 
  -6  13   4      342.66      326.22     16.94 o 
  -5  13   4       59.75       39.56      6.71 o 
  -4  13   4      166.94      179.72     15.65 o 
  -3  13   4       25.03       23.99      5.41 o 
  -2  13   4        0.19        3.56      3.84 o 
  -1  13   4        8.23       14.42      4.44 o 
   0  13   4      104.06      122.76     22.02 o 
   1  13   4      171.29      177.61     16.24 o 
   2  13   4      102.58      121.39      6.18 o 
   3  13   4     1325.23     1357.15     27.73 o 
   4  13   4      218.64      236.57     13.25 o 
   5  13   4        3.93        1.91      2.81 o 
   6  13   4       52.82       40.30      4.66 o 
   7  13   4       31.71       44.31      5.43 o 
   8  13   4       64.07       75.09      6.81 o 
   9  13   4        2.05        6.97      4.23 o 
  10  13   4       10.74       12.21      4.81 o 
 -10  14   4       13.10       19.87      9.57 o 
  -9  14   4       57.91       64.15     14.49 o 
  -8  14   4      629.91      633.55     24.85 o 
  -7  14   4       73.49       72.22     11.43 o 
  -6  14   4      690.49      651.16     36.72 o 
  -5  14   4       21.38       25.83      5.78 o 
  -4  14   4       32.57       37.53      6.66 o 
  -3  14   4        0.89        5.23      4.27 o 
  -2  14   4        2.39        7.62      4.46 o 
  -1  14   4       25.99       24.78      5.50 o 
   0  14   4      124.99      132.74     10.92 o 
   1  14   4      486.71      527.21     18.18 o 
   2  14   4      190.57      186.22      9.13 o 
   3  14   4      125.37      135.98      7.29 o 
   4  14   4      117.49      119.95      7.39 o 
   5  14   4        0.71        2.02      3.00 o 
   6  14   4       45.40       45.10      8.63 o 
   7  14   4       12.24       12.95      4.17 o 
   8  14   4        1.47        1.93      3.90 o 
   9  14   4       74.23       83.23     12.83 o 
 -10  15   4      183.72      202.56     16.29 o 
  -9  15   4       31.60       42.96      8.62 o 
  -8  15   4        3.96        7.61      6.07 o 
  -7  15   4       58.04       51.86     10.29 o 
  -6  15   4      388.84      386.19     23.39 o 
  -5  15   4      474.15      467.30     19.40 o 
  -4  15   4       19.79       17.32      5.61 o 
  -3  15   4       86.20       90.99      9.30 o 
  -2  15   4       48.55       64.78      7.81 o 
  -1  15   4       18.88       33.06      6.78 o 
   0  15   4      310.16      345.49     11.59 o 
   1  15   4     1852.22     1949.31     48.06 o 
   2  15   4      183.34      195.44      9.64 o 
   3  15   4       15.15       23.79      7.26 o 
   4  15   4       77.96       90.18      6.35 o 
   5  15   4       35.39       42.18      5.01 o 
   6  15   4       18.86       11.88      3.92 o 
   7  15   4       98.51      104.92      8.93 o 
   8  15   4      208.95      237.00     11.59 o 
   9  15   4       85.61       92.63      8.22 o 
  -9  16   4        3.63        2.73      6.21 o 
  -8  16   4        1.27        0.73      5.62 o 
  -7  16   4      362.90      361.10     19.21 o 
  -6  16   4      115.91      102.21     10.78 o 
  -5  16   4       27.06       33.55      6.82 o 
  -4  16   4      117.16      103.18     10.15 o 
  -3  16   4        5.85        7.82      4.85 o 
  -2  16   4       11.96        9.62      3.49 o 
  -1  16   4       64.77       61.27      8.89 o 
   0  16   4      107.60       89.02     10.50 o 
   1  16   4      135.62      109.58     13.59 o 
   2  16   4       26.01       26.08      8.25 o 
   3  16   4      295.52      323.63     13.23 o 
   4  16   4        0.04        1.14      3.51 o 
   5  16   4        0.55        4.79      3.49 o 
   6  16   4        0.33        6.07      3.74 o 
   7  16   4        0.01        1.87      3.96 o 
   8  16   4      254.08      292.60     13.17 o 
  -9  17   4      138.07      141.29     13.81 o 
  -8  17   4        7.86        9.83      6.63 o 
  -7  17   4        9.96        3.21      7.39 o 
  -6  17   4       26.26       14.79      9.40 o 
  -5  17   4      317.78      338.26     17.86 o 
  -4  17   4       17.81       22.30      4.14 o 
  -3  17   4       73.54       86.95      6.67 o 
  -2  17   4      123.77      133.00      7.90 o 
  -1  17   4        1.79        0.32      3.00 o 
   0  17   4      242.77      253.66     24.88 o 
   1  17   4      239.19      267.80     12.62 o 
   2  17   4       22.10       18.39      4.36 o 
   3  17   4        4.69        3.53      3.68 o 
   4  17   4        7.21       15.25      4.37 o 
   5  17   4       13.97       10.68      4.38 o 
   6  17   4        5.07        2.70      3.88 o 
   7  17   4       59.77       56.77      6.73 o 
   8  17   4       22.40       11.15      5.07 o 
  -8  18   4        0.00        2.95      6.05 o 
  -7  18   4        2.03        0.18      6.03 o 
  -6  18   4       77.70       85.83     14.18 o 
  -5  18   4       12.72       10.20      4.01 o 
  -4  18   4       87.82       87.91      7.83 o 
  -3  18   4        0.24        3.67      3.27 o 
  -2  18   4       34.19       20.36      7.07 o 
  -1  18   4        7.02        6.79      6.16 o 
   0  18   4      168.55      168.55     10.99 o 
   1  18   4       23.00       30.97      7.42 o 
   2  18   4        0.19        7.01      4.01 o 
   3  18   4        2.61        4.15      3.61 o 
   4  18   4       30.80       42.16      6.02 o 
   5  18   4       52.80       61.23      6.81 o 
   6  18   4       10.70        7.64      4.72 o 
   7  18   4      100.94       91.63      9.37 o 
  -7  19   4        4.35        6.11      4.76 o 
  -6  19   4       19.83       19.45      6.03 o 
  -5  19   4       59.99       71.17      6.79 o 
  -4  19   4      273.27      301.05     18.25 o 
  -3  19   4       61.06       49.74      5.75 o 
  -2  19   4       32.86       32.97      5.04 o 
  -1  19   4       15.66       12.87      4.79 o 
   0  19   4      279.75      306.69     19.75 o 
   1  19   4      106.42      113.00      9.29 o 
   2  19   4       13.53        8.85      4.56 o 
   3  19   4        0.63        3.92      4.01 o 
   4  19   4       23.00       25.45      5.42 o 
   5  19   4        6.16       -2.96      4.14 o 
   6  19   4        8.43        0.83      4.74 o 
  -6  20   4       30.94       26.19      5.36 o 
  -5  20   4        5.88        7.58      4.06 o 
  -4  20   4       85.91      103.74     10.82 o 
  -3  20   4        9.33        7.29      4.12 o 
  -2  20   4       40.05       33.18      5.28 o 
  -1  20   4       44.19       22.30      5.72 o 
   0  20   4        4.18        2.81      7.02 o 
   1  20   4       91.37       94.19      9.03 o 
   2  20   4        0.47        4.71      4.28 o 
   3  20   4       13.76        6.08      4.71 o 
   4  20   4       84.78      101.86      8.87 o 
   5  20   4       49.62       58.32      7.43 o 
  -5  21   4       27.31       36.70      6.12 o 
  -4  21   4        2.99        6.37      5.85 o 
  -3  21   4       68.00       89.78      8.96 o 
  -2  21   4       28.28       31.30      6.63 o 
  -1  21   4        1.42       -1.76      4.47 o 
   0  21   4       31.38       26.57      5.89 o 
   1  21   4        0.63        4.67      4.86 o 
   2  21   4       16.30       26.93      5.82 o 
   3  21   4        0.58        3.72      9.63 o 
   4  21   4      116.34      144.48     16.14 o 
  -4  22   4       52.83       65.75      7.41 o 
  -3  22   4        0.98       -0.36      7.25 o 
  -2  22   4        5.32       16.39      6.14 o 
  -1  22   4       34.27       25.32      7.66 o 
   0  22   4        4.28        8.63      6.43 o 
   1  22   4        9.96       19.93      6.21 o 
   2  22   4       16.44       17.40      9.23 o 
   3  22   4       76.79       87.08      8.75 o 
 -13   1   5       11.47       14.86     16.56 o 
 -12   1   5       28.30       36.66      7.52 o 
 -11   1   5        1.14       -2.70      4.74 o 
 -10   1   5       69.62       77.54      8.84 o 
  -9   1   5        9.29        7.95      4.24 o 
  -8   1   5       46.89       54.97      6.04 o 
  -7   1   5       81.45       91.24      6.56 o 
  -6   1   5       12.81       13.53      3.58 o 
  -5   1   5      260.13      271.34     10.68 o 
  -4   1   5      575.72      584.28     16.98 o 
  -3   1   5      137.49      161.31      8.90 o 
  -2   1   5      686.62      715.94     16.80 o 
  -1   1   5      248.78      240.21      7.81 o 
   0   1   5      382.47      393.43     10.68 o 
   1   1   5       29.00       39.46      3.50 o 
   2   1   5        2.18        1.74      2.40 o 
   3   1   5        0.20       -1.04      2.42 o 
   4   1   5        0.21        1.58      3.35 o 
   5   1   5       33.78       43.73      7.52 o 
   6   1   5      573.84      580.60     17.36 o 
   7   1   5      973.18     1019.01     29.40 o 
   8   1   5        1.98        2.55      2.54 o 
   9   1   5        6.43       10.69      3.30 o 
  10   1   5       35.28       30.43      9.13 o 
  11   1   5      192.20      211.40     11.44 o 
 -12   2   5      374.11      409.24     35.48 o 
 -11   2   5       78.99      102.86     10.80 o 
 -10   2   5       37.79       46.55      7.36 o 
  -9   2   5       69.90       73.12      7.25 o 
  -8   2   5       51.88       48.08      5.89 o 
  -7   2   5      338.06      365.45     14.27 o 
  -6   2   5       48.50       37.90      8.73 o 
  -5   2   5      133.37      142.90      9.90 o 
  -4   2   5      324.38      318.23     15.96 o 
  -3   2   5      121.10      112.83      6.62 o 
  -2   2   5      560.45      562.72     14.03 o 
  -1   2   5        9.91       10.03      2.52 o 
   0   2   5      706.67      746.93     15.66 o 
   1   2   5        1.31        0.34      2.23 o 
   2   2   5      304.69      345.83     19.74 o 
   3   2   5       65.35       65.54      6.45 o 
   4   2   5      129.27      124.49      8.72 o 
   5   2   5       80.58       63.55     10.62 o 
   6   2   5      139.76      148.17      8.18 o 
   7   2   5      186.90      205.15     12.79 o 
   8   2   5       41.47       49.58      6.08 o 
   9   2   5       45.01       43.67      4.44 o 
  10   2   5       38.75       41.37      4.90 o 
  11   2   5       99.04      114.04      9.06 o 
 -12   3   5       19.28       21.54      8.16 o 
 -11   3   5        4.03       -3.75      5.10 o 
 -10   3   5      119.26      129.93      9.66 o 
  -9   3   5       40.40       39.42      6.24 o 
  -8   3   5        5.25       -0.99      3.60 o 
  -7   3   5      117.61      112.49      8.87 o 
  -6   3   5       40.59       29.06      5.05 o 
  -5   3   5       56.20       55.28      6.13 o 
  -4   3   5       49.51       50.91      6.24 o 
  -3   3   5      115.08      104.25      6.28 o 
  -2   3   5      194.40      234.93      8.70 o 
  -1   3   5      146.24      156.20      6.29 o 
   0   3   5       24.58       27.54      3.12 o 
   1   3   5      352.91      381.19     10.90 o 
   2   3   5      150.17      154.36      9.41 o 
   3   3   5        7.51       11.53      3.50 o 
   4   3   5        0.90       -0.61      3.22 o 
   5   3   5      342.15      313.75     13.14 o 
   6   3   5     1108.42     1155.82     29.65 o 
   7   3   5      135.12      130.31      6.84 o 
   8   3   5        4.75        4.38      2.65 o 
   9   3   5        4.61        2.47      2.97 o 
  10   3   5       49.74       48.04      5.09 o 
  11   3   5       50.76       46.40      5.34 o 
 -12   4   5       63.73       72.81     10.89 o 
 -11   4   5       52.41       32.67      7.94 o 
 -10   4   5       43.51       40.72      6.34 o 
  -9   4   5       42.35       38.67      5.88 o 
  -8   4   5       65.71       69.45      7.60 o 
  -7   4   5        1.82       -2.22      3.58 o 
  -6   4   5        0.39        1.83      3.53 o 
  -5   4   5      795.58      810.68     46.35 o 
  -4   4   5      108.36      117.07      6.71 o 
  -3   4   5      385.82      400.28     10.11 o 
  -2   4   5       12.97        8.45      3.29 o 
  -1   4   5       24.25       30.75      4.60 o 
   0   4   5        4.39        0.30      2.15 o 
   1   4   5       43.45       56.82      4.04 o 
   2   4   5       14.13       18.75      3.20 o 
   3   4   5        0.00       -2.03      2.67 o 
   4   4   5       53.89       50.40      6.14 o 
   5   4   5      184.95      186.74     18.52 o 
   6   4   5      507.32      495.21     15.75 o 
   7   4   5       86.78       89.99      5.57 o 
   8   4   5      306.95      307.69     12.76 o 
   9   4   5        6.81        4.55      3.12 o 
  10   4   5      151.82      167.55      8.77 o 
  11   4   5        8.15        5.29      3.59 o 
 -12   5   5       85.09       86.09     10.12 o 
 -11   5   5       13.15       16.56      6.49 o 
 -10   5   5        7.75        3.11      5.28 o 
  -9   5   5        3.45       -0.11      4.28 o 
  -8   5   5      135.74      127.74     11.51 o 
  -7   5   5        0.36       -0.28      3.77 o 
  -6   5   5        6.85        3.93      3.86 o 
  -5   5   5      131.74      142.00      9.28 o 
  -4   5   5        0.19       -3.51      2.95 o 
  -3   5   5      344.29      359.28     19.99 o 
  -2   5   5       42.83       40.50      5.80 o 
  -1   5   5       21.08       24.75      3.38 o 
   0   5   5       16.47       20.68      3.52 o 
   1   5   5      498.10      516.37     11.78 o 
   2   5   5       11.02       13.55      3.65 o 
   3   5   5      254.51      315.90     17.16 o 
   4   5   5      266.78      283.66     11.46 o 
   5   5   5      361.90      366.14     11.10 o 
   6   5   5      386.47      378.48     19.99 o 
   7   5   5        9.67       10.86      2.85 o 
   8   5   5       80.06       73.09      7.73 o 
   9   5   5        2.48        2.58      2.89 o 
  10   5   5       20.61       18.23      3.90 o 
  11   5   5       23.97       24.50      4.60 o 
 -12   6   5      127.70      179.55     14.26 o 
 -11   6   5       25.83       15.39      6.62 o 
 -10   6   5       78.22       59.53      8.21 o 
  -9   6   5       29.46       17.94      6.51 o 
  -8   6   5       13.20        8.28      6.65 o 
  -7   6   5      432.43      456.62     16.44 o 
  -6   6   5        0.27       -5.79      3.33 o 
  -5   6   5       52.03       47.55      5.64 o 
  -4   6   5      223.66      237.93     13.90 o 
  -3   6   5      830.30      846.56     22.25 o 
  -2   6   5       23.46       20.35      3.05 o 
  -1   6   5        0.43        0.78      2.08 o 
   0   6   5      243.52      249.44      8.10 o 
   1   6   5       16.02       17.48      2.74 o 
   2   6   5      263.24      297.69     11.71 o 
   3   6   5        4.71        2.07      3.06 o 
   4   6   5       75.57       70.17      9.31 o 
   5   6   5       25.85       29.75      5.60 o 
   6   6   5      251.85      245.32     10.31 o 
   7   6   5       51.56       46.31      4.37 o 
   8   6   5       17.81       15.63      3.41 o 
   9   6   5        0.21       -1.04      2.85 o 
  10   6   5        2.86        1.75      3.20 o 
  11   6   5       34.68       55.13      5.88 o 
 -12   7   5        0.02       -1.21      5.92 o 
 -11   7   5       17.31       23.34      6.85 o 
 -10   7   5       98.43       99.16     11.38 o 
  -9   7   5       58.49       56.33      8.95 o 
  -8   7   5        3.32       -1.08      4.87 o 
  -7   7   5        0.53       -3.06      4.32 o 
  -6   7   5       74.48       84.44      9.19 o 
  -5   7   5       85.42       95.37      7.97 o 
  -4   7   5       66.12       70.80      6.48 o 
  -3   7   5       49.54       64.00      6.09 o 
  -2   7   5        0.09        2.13      3.10 o 
  -1   7   5      135.08      132.71      6.08 o 
   0   7   5       39.68       45.90      4.27 o 
   1   7   5      162.73      161.95      7.09 o 
   2   7   5       29.66       27.94      4.22 o 
   3   7   5       10.72        7.96      3.33 o 
   4   7   5      229.45      229.12      8.13 o 
   5   7   5       73.45       68.60      6.83 o 
   6   7   5      123.08      138.24      7.62 o 
   7   7   5       19.88        6.96      2.81 o 
   8   7   5        6.48        5.99      3.73 o 
   9   7   5        9.40        0.03      3.80 o 
  10   7   5       19.45       26.62      4.52 o 
  11   7   5      179.52      217.55     10.13 o 
 -12   8   5        0.44       -4.11      6.53 o 
 -11   8   5       76.12       81.76      9.55 o 
 -10   8   5       20.57       17.25      7.14 o 
  -9   8   5       51.73       44.15      8.24 o 
  -8   8   5      446.89      462.25     24.12 o 
  -7   8   5       14.43       25.30      6.57 o 
  -6   8   5        0.01       -2.78      4.07 o 
  -5   8   5       45.37       40.25      6.65 o 
  -4   8   5      367.88      379.60     16.62 o 
  -3   8   5       15.71       17.39      4.86 o 
  -2   8   5       42.82       37.90      5.88 o 
  -1   8   5       17.84       17.78      4.45 o 
   0   8   5       61.84       64.56      7.45 o 
   1   8   5      823.36      833.63     22.07 o 
   2   8   5      321.31      343.45     12.25 o 
   3   8   5       57.12       53.83      4.01 o 
   4   8   5        7.80        8.88      2.66 o 
   5   8   5       13.01       10.31      2.86 o 
   6   8   5        4.77        3.09      2.77 o 
   7   8   5        0.01       -0.32      2.48 o 
   8   8   5      176.53      147.27      7.80 o 
   9   8   5       54.43       47.27      4.98 o 
  10   8   5       14.44        4.28      4.82 o 
 -11   9   5       25.16       21.00      6.88 o 
 -10   9   5       92.84       94.17     11.36 o 
  -9   9   5      245.72      248.86     17.07 o 
  -8   9   5       24.44       21.85      6.47 o 
  -7   9   5        1.36        3.74      4.70 o 
  -6   9   5       13.09        4.97      5.77 o 
  -5   9   5      178.70      166.57     12.17 o 
  -4   9   5       39.50       45.44      6.95 o 
  -3   9   5      887.62      916.63     44.60 o 
  -2   9   5      318.27      347.94     14.85 o 
  -1   9   5       42.18       53.47      6.43 o 
   0   9   5       69.30       85.18      9.15 o 
   1   9   5        1.10       -0.59      2.77 o 
   2   9   5       47.03       55.87      5.65 o 
   3   9   5        2.83        2.38      2.22 o 
   4   9   5       15.48       14.54      3.03 o 
   5   9   5      123.98      130.32     10.91 o 
   6   9   5      127.25      101.43     11.59 o 
   7   9   5        0.09       -0.75      2.44 o 
   8   9   5       90.92       97.21      9.51 o 
   9   9   5       39.86       51.11      5.24 o 
  10   9   5      122.28      140.99      8.42 o 
 -11  10   5        6.56        3.24      6.51 o 
 -10  10   5        0.27       -1.88      5.79 o 
  -9  10   5      533.97      572.68     24.19 o 
  -8  10   5       53.90       48.28      8.54 o 
  -7  10   5        2.30        1.65      6.61 o 
  -6  10   5       44.26       47.43      7.61 o 
  -5  10   5      136.26      131.95     12.23 o 
  -4  10   5        0.13        0.00      4.10 o 
  -3  10   5       62.38       58.21      7.16 o 
  -2  10   5      221.73      211.08     12.37 o 
  -1  10   5       20.67       12.75      4.53 o 
   0  10   5     1013.26     1045.79     30.15 o 
   1  10   5        8.84       10.08      4.70 o 
   2  10   5        7.44        7.71      2.42 o 
   3  10   5       52.40       54.54      6.52 o 
   4  10   5       16.31       14.19      4.42 o 
   5  10   5        3.74        2.74      2.76 o 
   6  10   5       85.14       90.24      5.72 o 
   7  10   5        5.71        2.94      2.76 o 
   8  10   5       83.73       77.21      5.94 o 
   9  10   5        5.22        4.09      3.28 o 
  10  10   5       19.50       30.79      4.77 o 
 -11  11   5       11.05       22.42      7.99 o 
 -10  11   5       58.74       54.11      9.68 o 
  -9  11   5      342.43      368.06     20.03 o 
  -8  11   5      116.17      129.25     12.35 o 
  -7  11   5       41.95       39.57      7.65 o 
  -6  11   5       32.13       21.37      7.61 o 
  -5  11   5      231.29      226.29     14.52 o 
  -4  11   5       16.96       18.54      5.41 o 
  -3  11   5       64.32       66.07     10.76 o 
  -2  11   5       31.03       33.49      5.80 o 
  -1  11   5       69.60       67.37      7.74 o 
   0  11   5      104.78       97.90      8.08 o 
   1  11   5      119.62      106.09      6.66 o 
   2  11   5      490.67      510.65     21.32 o 
   3  11   5      114.03      120.48      6.48 o 
   4  11   5      252.66      271.10     11.02 o 
   5  11   5       11.37       15.40      3.40 o 
   6  11   5       43.67       35.01      3.79 o 
   7  11   5       26.34       24.24      3.77 o 
   8  11   5       50.78       56.63      5.07 o 
   9  11   5      111.39      112.47      7.53 o 
  10  11   5       88.05       99.72      9.26 o 
 -10  12   5        0.89        1.52      6.47 o 
  -9  12   5        1.67        9.80      8.19 o 
  -8  12   5        7.52        0.40      5.45 o 
  -7  12   5      109.43      125.08     11.78 o 
  -6  12   5        0.02       -4.80      3.76 o 
  -5  12   5       37.66       36.30      6.75 o 
  -4  12   5      192.21      180.31     12.86 o 
  -3  12   5       17.92       15.41      5.22 o 
  -2  12   5        8.66        3.66      4.20 o 
  -1  12   5       48.77       43.42     14.26 o 
   0  12   5        0.97       -5.03      6.46 o 
   1  12   5      321.45      355.12     22.60 o 
   2  12   5      531.15      563.36     22.83 o 
   3  12   5      157.55      169.38      7.70 o 
   4  12   5      287.53      314.53     15.90 o 
   5  12   5      255.84      234.71      9.37 o 
   6  12   5      113.22      101.83      6.07 o 
   7  12   5       44.53       45.38      4.63 o 
   8  12   5       43.51       26.00      5.11 o 
   9  12   5       36.18       36.82      6.58 o 
 -10  13   5      126.63      107.01     12.69 o 
  -9  13   5      215.74      235.22     17.31 o 
  -8  13   5      799.48      835.43     30.45 o 
  -7  13   5      238.55      221.41     16.76 o 
  -6  13   5        6.03        8.71      5.44 o 
  -5  13   5       78.93       74.36      9.04 o 
  -4  13   5      123.79      137.75     12.65 o 
  -3  13   5        0.98        2.05      4.56 o 
  -2  13   5        0.00       -1.47      4.83 o 
  -1  13   5        3.77        5.46      5.53 o 
   0  13   5      444.20      455.65     25.30 o 
   1  13   5       89.16       82.08     12.77 o 
   2  13   5      131.80      150.26     13.47 o 
   3  13   5      752.69      771.99     28.25 o 
   4  13   5       20.04       15.50      5.07 o 
   5  13   5        2.95        1.38      4.29 o 
   6  13   5       41.83       39.43      5.03 o 
   7  13   5       90.95       87.21      8.02 o 
   8  13   5        0.13       -2.57      3.83 o 
   9  13   5        3.48       -1.53      4.81 o 
 -10  14   5        9.71       17.50      7.82 o 
  -9  14   5        0.50       -3.25      6.04 o 
  -8  14   5        2.78        1.55      5.66 o 
  -7  14   5        9.43        7.04      5.99 o 
  -6  14   5       24.65       25.54      7.20 o 
  -5  14   5        7.68       12.95      5.51 o 
  -4  14   5       54.58       50.98      9.81 o 
  -3  14   5       23.20       20.85      8.53 o 
  -2  14   5        4.73        2.26      4.45 o 
  -1  14   5      118.72      125.18     10.23 o 
   0  14   5       66.55       62.86     11.71 o 
   1  14   5      465.00      512.35     46.19 o 
   2  14   5      137.28      128.02     12.52 o 
   3  14   5      371.08      408.03     21.36 o 
   4  14   5      939.90      953.62     32.78 o 
   5  14   5       19.33       19.85      4.30 o 
   6  14   5      124.36      165.36      9.11 o 
   7  14   5        0.70       -0.51      4.14 o 
   8  14   5       25.00       22.44      5.40 o 
  -9  15   5       12.76       12.52      7.01 o 
  -8  15   5       65.64       74.55     10.45 o 
  -7  15   5      278.04      298.65     18.89 o 
  -6  15   5      173.06      185.59     14.32 o 
  -5  15   5        4.66        4.03      5.68 o 
  -4  15   5       39.67       37.07      8.09 o 
  -3  15   5       52.50       49.59     12.60 o 
  -2  15   5        0.08       -2.57      4.23 o 
  -1  15   5      206.53      180.38     18.75 o 
   0  15   5      206.48      208.15     28.41 o 
   1  15   5      760.98      787.89     36.02 o 
   2  15   5       59.56       54.83      9.45 o 
   3  15   5        0.04        0.32      5.76 o 
   4  15   5       29.61       31.58     10.10 o 
   5  15   5       36.81       40.49      5.78 o 
   6  15   5        7.02        1.33      4.30 o 
   7  15   5       11.24       15.26      5.00 o 
   8  15   5       10.91        1.13      4.60 o 
  -8  16   5       31.92       32.05      8.50 o 
  -7  16   5       10.96        3.90      6.06 o 
  -6  16   5       62.84       39.09     11.74 o 
  -5  16   5        3.17        2.03      5.29 o 
  -4  16   5      204.84      223.77     20.20 o 
  -3  16   5       96.30      113.21     10.99 o 
  -2  16   5        6.44       -2.03      5.11 o 
  -1  16   5       69.07       70.17     13.34 o 
   0  16   5      231.29      263.94     22.77 o 
   1  16   5        0.94       -4.96      7.30 o 
   2  16   5        2.49       -3.00      5.38 o 
   3  16   5        2.89        0.91      6.20 o 
   4  16   5       13.35       11.82      5.84 o 
   5  16   5        9.03        4.63      4.47 o 
   6  16   5        8.37        7.74      4.99 o 
   7  16   5       50.17       53.11      7.65 o 
  -8  17   5        0.30       -3.21      6.32 o 
  -7  17   5       48.98       31.54      8.18 o 
  -6  17   5      270.07      255.20     17.22 o 
  -5  17   5       28.32       29.34      7.29 o 
  -4  17   5       62.97       74.59      9.60 o 
  -3  17   5       31.03       22.81      6.71 o 
  -2  17   5       92.51       70.60      9.16 o 
  -1  17   5      135.69      141.03     17.92 o 
   0  17   5      141.24      184.77     31.40 o 
   1  17   5       22.34       37.31     10.79 o 
   2  17   5       77.47       75.66     12.99 o 
   3  17   5      132.19      129.98     14.92 o 
   4  17   5        0.91        0.48      4.18 o 
   5  17   5        0.43       -6.41      4.07 o 
   6  17   5       30.55       41.49      6.57 o 
   7  17   5        1.39       -3.48      4.86 o 
  -7  18   5       91.61       95.49     12.06 o 
  -6  18   5       78.66       85.25     10.77 o 
  -5  18   5        4.27        0.36      5.93 o 
  -4  18   5        8.13        9.80     10.47 o 
  -3  18   5       38.44       35.54      7.94 o 
  -2  18   5       26.44        5.47      9.20 o 
  -1  18   5      112.27      144.91     18.65 o 
   0  18   5       51.86       38.73     11.39 o 
   1  18   5        9.17        5.88      9.05 o 
   2  18   5       26.78       25.98      8.48 o 
   3  18   5       68.84       53.24      8.84 o 
   4  18   5       48.44       51.14     10.30 o 
   5  18   5      172.30      200.72     13.94 o 
   6  18   5        4.20        1.66      4.83 o 
  -6  19   5      132.19      154.18     14.24 o 
  -5  19   5       78.18       60.99     10.02 o 
  -4  19   5       63.87       47.97      9.51 o 
  -3  19   5       17.94       14.31      7.22 o 
  -2  19   5       91.18       79.52     38.55 o 
  -1  19   5        9.78        6.56     14.40 o 
   0  19   5       17.97       26.22     10.77 o 
   1  19   5        6.84       -0.31      8.70 o 
   2  19   5       26.94       50.31     12.76 o 
   3  19   5       96.64      106.41      9.05 o 
   4  19   5       37.23       32.85      6.31 o 
   5  19   5       15.27       14.08      5.54 o 
  -5  20   5        3.13        0.09      6.18 o 
  -4  20   5        1.86       -5.89      5.93 o 
  -3  20   5       23.76       32.02     12.71 o 
  -2  20   5       15.71       -8.85      9.48 o 
  -1  20   5      128.88      110.63     17.82 o 
   0  20   5       20.55       10.81      9.92 o 
   1  20   5       18.99       13.94      5.60 o 
   2  20   5       33.02       33.95      6.39 o 
   3  20   5       25.01       19.37      5.65 o 
   4  20   5        4.32        6.94      5.14 o 
  -3  21   5        6.89       -6.52     13.70 o 
  -2  21   5       83.14       56.50     14.92 o 
  -1  21   5        3.87        4.05      5.39 o 
   0  21   5        8.24        8.63      6.11 o 
   1  21   5      103.15      140.32     10.68 o 
   2  21   5        5.90        3.52      5.29 o 
 -12   0   6       42.76       36.77     14.95 o 
 -11   0   6        4.36        1.03      8.34 o 
 -10   0   6       31.32       32.61     10.02 o 
  -9   0   6        1.00       -0.76      6.97 o 
  -8   0   6       38.40       35.76     14.05 o 
  -7   0   6        0.00       -5.81      7.12 o 
  -6   0   6       17.77       14.49      5.52 o 
  -5   0   6      236.67      291.75     20.08 o 
  -4   0   6      383.89      359.90     24.81 o 
  -3   0   6      131.66      147.86     13.11 o 
  -2   0   6       44.72       46.18      6.19 o 
  -1   0   6      499.44      507.14     17.98 o 
   0   0   6      257.62      255.93     12.63 o 
   1   0   6        0.20        3.82      3.81 o 
   2   0   6        2.47       -2.10      4.45 o 
   3   0   6      127.47      150.92     18.92 o 
   4   0   6      184.56      148.75     19.53 o 
   5   0   6      284.66      296.78     28.40 o 
   6   0   6      647.17      697.12     41.76 o 
   7   0   6      607.60      579.25     37.98 o 
   8   0   6      176.13      204.30     24.79 o 
   9   0   6      258.14      285.69     21.81 o 
  10   0   6      151.39      223.44     14.10 o 
 -12   1   6        1.97        0.48      6.43 o 
 -11   1   6        3.03       -0.73      5.62 o 
 -10   1   6        1.89        0.45      5.72 o 
  -9   1   6      230.27      202.57     13.88 o 
  -8   1   6       28.21       26.37      6.13 o 
  -7   1   6       48.41       50.37      7.26 o 
  -6   1   6        4.10        6.94      4.53 o 
  -5   1   6       43.92       46.73      6.34 o 
  -4   1   6     2592.24     2644.92     50.92 o 
  -3   1   6     1590.90     1632.89     33.43 o 
  -2   1   6      448.85      469.66     15.08 o 
  -1   1   6       28.67       27.56      3.75 o 
   0   1   6      466.99      531.05     14.43 o 
   1   1   6        4.75        7.20      3.23 o 
   2   1   6        2.48        0.44      3.08 o 
   3   1   6       14.95        9.10      5.84 o 
   4   1   6       55.29       47.88      9.54 o 
   5   1   6      151.07      140.01     20.83 o 
   6   1   6      176.38      182.45     15.77 o 
   7   1   6       35.05       45.66      9.07 o 
   8   1   6       18.26       14.32      5.65 o 
   9   1   6       32.57       27.08      4.50 o 
  10   1   6       65.51       65.57      6.09 o 
 -12   2   6       44.39       53.72     12.97 o 
 -11   2   6        3.55        3.67      5.65 o 
 -10   2   6        1.10       -0.26      5.25 o 
  -9   2   6      255.28      254.19     19.09 o 
  -8   2   6       63.82       54.02      7.53 o 
  -7   2   6        0.63        4.20      3.97 o 
  -6   2   6        2.94        6.54      4.37 o 
  -5   2   6      234.87      247.21     13.08 o 
  -4   2   6     2297.07     2270.92     44.64 o 
  -3   2   6       52.21       59.10      4.96 o 
  -2   2   6       87.95       96.39      5.91 o 
  -1   2   6       62.82       70.85      5.17 o 
   0   2   6       22.56       27.66      4.08 o 
   1   2   6        3.79        4.72      3.02 o 
   2   2   6        0.00       -0.68      3.05 o 
   3   2   6       81.63       82.99     10.25 o 
   4   2   6       21.69       17.64      6.24 o 
   5   2   6      359.95      396.75     20.76 o 
   6   2   6      187.64      197.99     16.45 o 
   7   2   6       75.99       73.58     10.66 o 
   8   2   6        6.43        4.52      3.89 o 
   9   2   6        0.95        2.79      3.40 o 
  10   2   6       36.19       53.33      7.45 o 
 -12   3   6       76.28       77.55     10.08 o 
 -11   3   6       53.80       51.14      8.60 o 
 -10   3   6       14.26       18.39      6.34 o 
  -9   3   6       18.68        9.72      5.73 o 
  -8   3   6       66.58       65.34      8.80 o 
  -7   3   6        7.03        3.59      4.37 o 
  -6   3   6       39.64       32.26      5.65 o 
  -5   3   6        2.71        6.87      3.89 o 
  -4   3   6      185.69      192.33     11.33 o 
  -3   3   6        8.14        8.72      3.42 o 
  -2   3   6       16.75       12.95      3.07 o 
  -1   3   6      200.43      208.93      9.00 o 
   0   3   6       60.54       63.07      4.85 o 
   1   3   6      447.62      483.52     13.52 o 
   2   3   6      214.14      225.23     12.92 o 
   3   3   6       61.09       47.14      6.42 o 
   4   3   6       85.98       83.74     10.36 o 
   5   3   6     1504.11     1526.90     51.88 o 
   6   3   6       86.28       80.87     10.78 o 
   7   3   6        0.49       -1.42      5.56 o 
   8   3   6        0.42        1.34      3.79 o 
   9   3   6        4.08        4.01      3.47 o 
  10   3   6       14.32       16.84      4.25 o 
 -11   4   6        2.69       -1.92      5.50 o 
 -10   4   6        2.97       -2.44      5.05 o 
  -9   4   6      406.55      410.37     15.97 o 
  -8   4   6      138.12      134.86     10.97 o 
  -7   4   6        1.72       -0.50      4.22 o 
  -6   4   6      231.07      243.98     13.53 o 
  -5   4   6       85.46       96.85      8.43 o 
  -4   4   6      103.01      103.66      8.43 o 
  -3   4   6       32.01       29.49      5.36 o 
  -2   4   6        9.39        3.67      2.97 o 
  -1   4   6      220.59      217.73      8.59 o 
   0   4   6       55.08       52.68      4.50 o 
   1   4   6      155.47      159.11      8.09 o 
   2   4   6       47.93       51.19      7.30 o 
   3   4   6      524.16      550.15     21.95 o 
   4   4   6       27.32       29.53      5.81 o 
   5   4   6       74.67       73.60     10.23 o 
   6   4   6        9.25        9.00      5.81 o 
   7   4   6       50.11       45.40      8.73 o 
   8   4   6       52.68       53.83      6.46 o 
   9   4   6        3.70        0.24      3.27 o 
  10   4   6       15.33       14.21      4.12 o 
 -11   5   6        5.06       -5.22      6.68 o 
 -10   5   6        3.14        1.88      5.06 o 
  -9   5   6       23.94       23.00      5.81 o 
  -8   5   6       60.11       59.74      7.94 o 
  -7   5   6        6.79        8.63      7.25 o 
  -6   5   6       54.66       47.27      6.50 o 
  -5   5   6      235.77      243.30     13.11 o 
  -4   5   6       29.11       22.70      6.12 o 
  -3   5   6      144.05      143.82     21.36 o 
  -2   5   6        6.78        7.87      4.05 o 
  -1   5   6        0.06       -0.42      2.46 o 
   0   5   6       87.71       85.50      6.10 o 
   1   5   6      825.83      824.36     25.06 o 
   2   5   6      263.98      300.65     16.29 o 
   3   5   6        9.65        8.83      3.93 o 
   4   5   6      225.45      255.76     14.72 o 
   5   5   6       65.53       57.42      9.35 o 
   6   5   6      231.86      245.22     18.12 o 
   7   5   6        0.99        2.32      3.67 o 
   8   5   6        7.62        4.42      3.97 o 
   9   5   6        2.23        3.10      3.46 o 
  10   5   6        0.05       -0.51      3.58 o 
 -11   6   6       14.88        7.97     11.30 o 
 -10   6   6       48.56       41.80      8.28 o 
  -9   6   6        2.41       -0.81      6.04 o 
  -8   6   6        3.77        2.25      4.67 o 
  -7   6   6       18.46       20.44      7.83 o 
  -6   6   6       10.56       11.89      4.70 o 
  -5   6   6       34.30       30.72      5.45 o 
  -4   6   6      431.21      448.01     21.17 o 
  -3   6   6       10.18       10.16      4.84 o 
  -2   6   6       19.01       20.55      4.49 o 
  -1   6   6        0.25        1.18      3.27 o 
   0   6   6      293.77      308.19      9.52 o 
   1   6   6      123.89      126.64      8.54 o 
   2   6   6      118.03      134.97      9.05 o 
   3   6   6        9.00        6.51      3.77 o 
   4   6   6      124.79      141.39     10.28 o 
   5   6   6       82.00       71.91     16.88 o 
   6   6   6      181.36      159.68     18.52 o 
   7   6   6       10.00        7.11      3.96 o 
   8   6   6       23.95       23.04      5.94 o 
   9   6   6        4.36        3.80      3.38 o 
  10   6   6       55.64       52.86      9.22 o 
 -11   7   6       49.33       50.95      9.17 o 
 -10   7   6        2.75       -1.86      5.86 o 
  -9   7   6       80.49       96.72     11.67 o 
  -8   7   6       15.82        8.11      6.19 o 
  -7   7   6      106.30      110.06      9.57 o 
  -6   7   6       72.49       67.75      7.53 o 
  -5   7   6       84.51       81.44      7.85 o 
  -4   7   6        0.00        2.14      3.88 o 
  -3   7   6      160.36      151.41      9.75 o 
  -2   7   6      284.88      283.93     12.17 o 
  -1   7   6       19.69       20.24      4.25 o 
   0   7   6       49.61       56.19      6.29 o 
   1   7   6      365.64      393.11     14.43 o 
   2   7   6       12.42        3.17      3.76 o 
   3   7   6       65.48       71.23      8.04 o 
   4   7   6      145.89      138.61      9.47 o 
   5   7   6      271.52      295.65     15.25 o 
   6   7   6       98.05       97.95     11.59 o 
   7   7   6        0.05       -0.64      3.43 o 
   8   7   6        0.15       -0.17      3.93 o 
   9   7   6       76.19       85.97      8.48 o 
 -11   8   6        0.10        3.37      6.21 o 
 -10   8   6       17.82       17.24     11.18 o 
  -9   8   6      226.77      210.70     16.54 o 
  -8   8   6      176.99      180.02     17.18 o 
  -7   8   6       31.76       26.52      7.28 o 
  -6   8   6       43.84       37.31      7.32 o 
  -5   8   6      225.47      245.01     15.86 o 
  -4   8   6      354.24      384.25     18.89 o 
  -3   8   6        3.85        5.38      5.03 o 
  -2   8   6       30.08       27.41      6.04 o 
  -1   8   6       75.60       70.34      7.90 o 
   0   8   6      434.73      426.02     19.01 o 
   1   8   6      179.67      202.86     14.45 o 
   2   8   6      159.46      175.42     10.06 o 
   3   8   6      117.87      112.04     10.78 o 
   4   8   6      125.86      131.17      9.32 o 
   5   8   6       87.33       84.80      9.02 o 
   6   8   6      164.64      154.45      9.54 o 
   7   8   6       75.43       60.96      8.69 o 
   8   8   6        9.60        6.50      4.36 o 
   9   8   6       11.07       14.93      4.31 o 
 -10   9   6        4.46        7.50      7.45 o 
  -9   9   6       90.84       73.02     10.68 o 
  -8   9   6       47.34       33.34     11.96 o 
  -7   9   6       44.23       33.32     10.19 o 
  -6   9   6        5.27        3.36      5.21 o 
  -5   9   6        5.57       -0.09      4.82 o 
  -4   9   6        8.16        7.84      5.38 o 
  -3   9   6      210.73      217.23     16.84 o 
  -2   9   6      118.04      108.62     12.15 o 
  -1   9   6      162.82      161.63     11.41 o 
   0   9   6      754.51      773.29     37.63 o 
   1   9   6       83.89      113.67     11.07 o 
   2   9   6        6.27        1.35      4.82 o 
   3   9   6       32.71       33.44      5.42 o 
   4   9   6      122.57      131.66      9.57 o 
   5   9   6      155.55      140.53     10.18 o 
   6   9   6        2.43        2.34      3.26 o 
   7   9   6      108.84      114.15      8.79 o 
   8   9   6        5.87        3.21      4.02 o 
   9   9   6      438.89      554.16     16.49 o 
 -10  10   6       22.85       25.47      8.38 o 
  -9  10   6      253.65      262.21     18.57 o 
  -8  10   6        0.01       -9.33      5.33 o 
  -7  10   6        2.50        2.17      5.77 o 
  -6  10   6        5.44        4.07      5.15 o 
  -5  10   6       61.27       52.77     13.62 o 
  -4  10   6      186.99      209.57     14.38 o 
  -3  10   6       64.30       70.58     14.40 o 
  -2  10   6      175.61      196.15     13.30 o 
  -1  10   6       64.86       59.03     12.21 o 
   0  10   6       43.82       39.92      8.42 o 
   1  10   6        0.93       -1.96      4.51 o 
   2  10   6       18.18       10.55      5.66 o 
   3  10   6       91.56       85.51     12.28 o 
   4  10   6       98.25       86.96      7.98 o 
   5  10   6        5.28        3.25      3.08 o 
   6  10   6       78.96       86.73      7.54 o 
   7  10   6        7.21        9.28      4.53 o 
   8  10   6        0.00       -2.62      4.01 o 
   9  10   6        0.03        6.04      3.95 o 
 -10  11   6        8.84        1.97      7.38 o 
  -9  11   6        0.75        2.33      6.94 o 
  -8  11   6        1.79       -0.72      6.38 o 
  -7  11   6       27.23       24.58      7.96 o 
  -6  11   6        8.08        8.77      6.10 o 
  -5  11   6       14.53        9.29      5.72 o 
  -4  11   6       12.00       15.24      5.90 o 
  -3  11   6       19.02       21.32      6.07 o 
  -2  11   6      199.42      197.91     13.30 o 
  -1  11   6      130.63      133.84     15.40 o 
   0  11   6       11.26        8.40      6.97 o 
   1  11   6      160.97      217.46     17.71 o 
   2  11   6       95.01      101.92     11.15 o 
   3  11   6      256.25      284.34     23.55 o 
   4  11   6        9.85        7.87      3.80 o 
   5  11   6       94.60      100.77      8.60 o 
   6  11   6        7.98        8.75      3.65 o 
   7  11   6        7.81       15.39      4.90 o 
   8  11   6       10.54        7.90      4.56 o 
  -9  12   6       11.34       13.04      7.31 o 
  -8  12   6      434.72      455.35     22.84 o 
  -7  12   6      161.41      139.32     18.68 o 
  -6  12   6       48.83       39.21      7.99 o 
  -5  12   6      134.52      120.91     11.59 o 
  -4  12   6        1.15        0.10      4.73 o 
  -3  12   6       11.43       14.46      5.80 o 
  -2  12   6       11.82        8.56      5.47 o 
  -1  12   6      296.83      278.81     22.57 o 
   0  12   6      422.82      481.92     29.93 o 
   1  12   6      728.52      790.62     49.91 o 
   2  12   6      734.75      819.62     32.00 o 
   3  12   6        7.05        6.46      6.06 o 
   4  12   6       24.95       16.10      4.32 o 
   5  12   6      119.12      106.50     12.72 o 
   6  12   6       20.35       10.12      4.28 o 
   7  12   6       30.36       19.88      4.83 o 
   8  12   6       10.22        4.56      3.82 o 
  -9  13   6      215.36      206.07     28.90 o 
  -8  13   6      139.40      138.27     18.82 o 
  -7  13   6       53.67       46.22      8.76 o 
  -6  13   6       65.05       73.15      9.64 o 
  -5  13   6       20.85       18.16      6.49 o 
  -4  13   6        0.60        3.14      5.07 o 
  -3  13   6        1.27        8.68      4.95 o 
  -2  13   6       22.47       27.88     11.33 o 
  -1  13   6       98.70      109.83     15.08 o 
   0  13   6        0.71       -1.20      6.49 o 
   1  13   6      143.57      162.56     14.35 o 
   2  13   6       94.07      108.19     19.68 o 
   3  13   6        2.12        2.77      5.75 o 
   4  13   6        8.66       17.97      4.55 o 
   5  13   6        0.07        1.03      3.88 o 
   6  13   6        3.90        7.01      4.73 o 
   7  13   6       41.17       47.66      9.03 o 
  -8  14   6        0.57        8.13      6.54 o 
  -7  14   6       28.73       30.02      8.33 o 
  -6  14   6       58.08       59.50     11.13 o 
  -5  14   6       33.82       45.35      8.49 o 
  -4  14   6        2.04        2.63      5.28 o 
  -3  14   6        0.42        4.01      4.93 o 
  -2  14   6        1.47        1.45      7.45 o 
  -1  14   6        0.04        2.25      7.37 o 
   0  14   6     1007.24      974.69     42.13 o 
   1  14   6       30.19       41.64      8.77 o 
   2  14   6       63.83       67.58     10.36 o 
   3  14   6      284.32      268.55     24.02 o 
   4  14   6       47.04       62.86     10.43 o 
   5  14   6       15.22       16.16      7.75 o 
   6  14   6      123.90      145.18     17.50 o 
   7  14   6       63.35       61.06     26.11 o 
  -8  15   6      185.49      190.44     21.52 o 
  -7  15   6       94.37       97.07     11.90 o 
  -6  15   6       24.77       17.18      7.01 o 
  -5  15   6      136.97      134.67     14.56 o 
  -4  15   6       66.00       71.25      9.48 o 
  -3  15   6        7.29       -0.25      5.30 o 
  -2  15   6       37.99       32.42     12.14 o 
  -1  15   6       15.15       19.25      9.46 o 
   0  15   6       20.57       29.57      9.91 o 
   1  15   6       56.84       71.72     10.83 o 
   2  15   6       32.36       16.55      7.51 o 
   3  15   6       22.20       23.65      8.97 o 
   4  15   6        9.37        1.25      6.76 o 
   5  15   6       11.27       14.24      7.72 o 
   6  15   6       12.31        7.95     14.00 o 
  -7  16   6      179.75      187.31     15.78 o 
  -6  16   6      219.59      226.00     22.70 o 
  -5  16   6        6.91       13.41      6.63 o 
  -4  16   6        1.63       -6.33      5.34 o 
  -3  16   6       22.58       12.50     10.33 o 
  -2  16   6        7.87        5.06      8.91 o 
  -1  16   6      574.89      596.59     32.68 o 
   0  16   6      442.00      379.11     28.90 o 
   1  16   6        3.09        1.87      6.82 o 
   2  16   6        3.68       -1.90      6.92 o 
   3  16   6       52.29       41.13     11.28 o 
   4  16   6       33.62       20.39      8.48 o 
   5  16   6        0.70        2.70      7.07 o 
   6  16   6        7.50        7.80      7.87 o 
  -6  17   6        7.37       11.40      8.62 o 
  -5  17   6      204.87      206.06     16.93 o 
  -4  17   6       26.25       26.97      7.83 o 
  -3  17   6        0.08        1.19      7.51 o 
  -2  17   6       12.43       13.99      9.59 o 
  -1  17   6       40.43       32.76     20.45 o 
   0  17   6       83.86       80.53     15.28 o 
   1  17   6        2.72      -11.10      6.48 o 
   2  17   6       58.08       52.44     10.77 o 
   3  17   6        0.12       -6.37      6.97 o 
   4  17   6       24.94       28.15      9.16 o 
   5  17   6       11.19       14.25      8.20 o 
  -5  18   6       95.15      117.70     12.71 o 
  -4  18   6       74.13       69.63     13.98 o 
  -3  18   6      101.06       87.49     15.65 o 
  -2  18   6        7.45       10.37     10.28 o 
  -1  18   6       36.08       49.21     12.86 o 
   0  18   6       12.46       17.07     14.09 o 
   1  18   6        1.70        4.09      7.65 o 
   2  18   6        0.31        7.84      8.06 o 
   3  18   6       12.28       14.69      8.79 o 
   4  18   6        9.90       17.54      8.57 o 
  -4  19   6        2.54       23.21     16.92 o 
  -3  19   6       10.72        3.08     14.39 o 
  -2  19   6       13.41       12.61     10.41 o 
  -1  19   6       33.82       14.12     10.62 o 
   0  19   6       27.01       37.28     12.54 o 
   1  19   6       45.83       40.93     10.71 o 
   2  19   6      113.12      124.25     15.11 o 
 -10   1   7        6.13        5.32      5.95 o 
  -9   1   7       30.78       30.24      7.22 o 
  -8   1   7       22.88       16.41      9.74 o 
  -7   1   7       14.19       10.72      6.25 o 
  -6   1   7        0.42       -0.41      4.69 o 
  -5   1   7      101.24       87.80     12.08 o 
  -4   1   7       59.57       80.87      8.15 o 
  -3   1   7       10.39       12.33      4.22 o 
  -2   1   7        3.39        0.78      3.27 o 
  -1   1   7      101.45       95.09      6.35 o 
   0   1   7       10.18        2.98      3.05 o 
   1   1   7       49.71       58.89      6.59 o 
   2   1   7       23.34       11.60      6.61 o 
   3   1   7      130.57      163.86     26.30 o 
   4   1   7       15.05       22.30      7.68 o 
   5   1   7      102.35       93.23     12.35 o 
   6   1   7        2.71        7.92      7.54 o 
   7   1   7        4.72       11.68      7.11 o 
   8   1   7       11.34       20.81      7.56 o 
   9   1   7        0.94        2.59      7.31 o 
 -10   2   7        4.65        4.16      5.90 o 
  -9   2   7       31.90       36.94      7.47 o 
  -8   2   7      107.03      111.51     10.75 o 
  -7   2   7        5.56       -4.03      4.58 o 
  -6   2   7       63.37       66.38      9.42 o 
  -5   2   7      197.75      193.89     12.27 o 
  -4   2   7      356.77      361.96     23.56 o 
  -3   2   7       25.70       24.40      4.90 o 
  -2   2   7       73.13       78.08      5.77 o 
  -1   2   7      334.38      352.61     10.92 o 
   0   2   7       13.51        9.56      3.76 o 
   1   2   7        5.26        4.11      3.97 o 
   2   2   7        0.99        1.04      3.86 o 
   3   2   7        1.40        0.50      5.56 o 
   4   2   7      174.50      168.80     16.61 o 
   5   2   7      623.67      659.37     29.68 o 
   6   2   7      436.62      427.67     23.31 o 
   7   2   7       11.55        4.48      7.77 o 
   8   2   7       84.01       86.12     14.60 o 
   9   2   7        4.15        0.71      6.93 o 
 -10   3   7       24.63       31.57      7.91 o 
  -9   3   7       37.95       34.00      7.31 o 
  -8   3   7       66.57       56.08      8.26 o 
  -7   3   7        1.85       -0.30      6.02 o 
  -6   3   7      387.44      371.05     16.62 o 
  -5   3   7       21.66       17.88      5.45 o 
  -4   3   7      720.71      731.73     22.32 o 
  -3   3   7        0.06        3.54      3.93 o 
  -2   3   7        0.20        2.55      3.49 o 
  -1   3   7       58.77       55.27      5.74 o 
   0   3   7       83.80       69.98      7.69 o 
   1   3   7      163.35      160.54     12.61 o 
   2   3   7        9.16        6.34      4.09 o 
   3   3   7       29.60       24.71      7.70 o 
   4   3   7       43.43       46.08      9.05 o 
   5   3   7     1111.95     1226.10     45.28 o 
   6   3   7      100.00      123.97     24.90 o 
   7   3   7       29.76       34.15      9.13 o 
   8   3   7        0.10       14.60      7.18 o 
   9   3   7      122.18      124.24     14.93 o 
 -10   4   7       11.86        6.74      7.18 o 
  -9   4   7       23.30       29.12      6.90 o 
  -8   4   7       24.61       28.30      8.17 o 
  -7   4   7        1.23        1.08      4.68 o 
  -6   4   7      138.93      143.15     11.06 o 
  -5   4   7       12.61        7.06      4.70 o 
  -4   4   7      211.14      202.08     12.35 o 
  -3   4   7        8.78       10.08      4.48 o 
  -2   4   7        4.75       -1.33      3.55 o 
  -1   4   7       11.11       13.25      6.17 o 
   0   4   7       52.08       55.11      7.20 o 
   1   4   7        9.64       12.09      4.81 o 
   2   4   7       47.89       54.02      6.53 o 
   3   4   7       51.51       52.95      9.56 o 
   4   4   7       38.28       30.24     13.90 o 
   5   4   7      217.16      198.91     17.10 o 
   6   4   7       59.24       63.55     10.84 o 
   7   4   7        0.10        6.60      6.88 o 
   8   4   7       22.45       13.89      8.10 o 
   9   4   7       10.65        4.98      6.83 o 
 -10   5   7       25.38       45.62      8.26 o 
  -9   5   7       14.51        8.86      5.46 o 
  -8   5   7       18.18       15.34      5.86 o 
  -7   5   7       26.64       24.39      6.41 o 
  -6   5   7       80.85       77.05      8.54 o 
  -5   5   7      126.58      140.96     10.73 o 
  -4   5   7       18.17       18.86      5.21 o 
  -3   5   7       32.42       14.39      4.99 o 
  -2   5   7      132.88      152.14      9.20 o 
  -1   5   7        3.12        1.37      3.55 o 
   0   5   7       44.69       37.91      7.24 o 
   1   5   7       72.74       80.78      7.58 o 
   2   5   7       32.52       33.60      9.99 o 
   3   5   7        1.07        1.32      4.15 o 
   4   5   7       91.38       83.73     11.37 o 
   5   5   7        2.54        1.13      5.53 o 
   6   5   7       83.88       85.16     11.93 o 
   7   5   7       57.85       72.74     11.55 o 
   8   5   7       22.23        8.02      7.52 o 
 -10   6   7        3.01       -1.98      6.68 o 
  -9   6   7        0.27       -3.80      5.26 o 
  -8   6   7       13.12        7.04      5.69 o 
  -7   6   7       24.02       21.36      6.22 o 
  -6   6   7        0.47        4.69      4.73 o 
  -5   6   7      136.23      138.98     10.51 o 
  -4   6   7      154.51      151.70     19.44 o 
  -3   6   7        4.31        6.94      4.31 o 
  -2   6   7       36.93       28.51      5.48 o 
  -1   6   7       42.31       39.03      5.17 o 
   0   6   7        2.79        2.13      4.90 o 
   1   6   7        0.49       -7.21      4.42 o 
   2   6   7        0.24       -2.71      3.84 o 
   3   6   7       44.65       24.38      5.48 o 
   4   6   7      241.98      222.42     17.56 o 
   5   6   7      192.89      199.88     17.02 o 
   6   6   7        0.13        3.04      6.23 o 
   7   6   7        3.02        9.63      7.26 o 
   8   6   7       22.47       15.14      8.43 o 
 -10   7   7       56.56       45.01     10.54 o 
  -9   7   7      209.54      195.26     16.70 o 
  -8   7   7       35.28       41.25     11.22 o 
  -7   7   7        0.06        0.22      4.79 o 
  -6   7   7        0.21       -2.03      4.14 o 
  -5   7   7       38.56       27.16      8.77 o 
  -4   7   7      172.47      168.03     11.31 o 
  -3   7   7       31.48       24.75      5.49 o 
  -2   7   7        2.16        1.26      4.07 o 
  -1   7   7      166.68      141.13     12.73 o 
   0   7   7       37.04       34.18      7.55 o 
   1   7   7        0.82       -1.76      5.18 o 
   2   7   7        0.96        6.48      5.47 o 
   3   7   7        6.60        6.11      4.67 o 
   4   7   7       33.83       35.59      7.13 o 
   5   7   7       34.59       43.37     13.81 o 
   6   7   7       36.19       23.86      8.27 o 
   7   7   7        0.00       -1.19      6.24 o 
   8   7   7        6.35        9.76     11.45 o 
  -9   8   7       20.82       39.97      9.18 o 
  -8   8   7        5.33        0.97      6.81 o 
  -7   8   7        0.12        0.49      5.83 o 
  -6   8   7       44.51       60.45      9.37 o 
  -5   8   7       75.70       68.19      9.55 o 
  -4   8   7      160.29      188.92     14.54 o 
  -3   8   7      142.66      159.10     12.88 o 
  -2   8   7        4.81        1.16      4.90 o 
  -1   8   7        5.42        0.52      7.56 o 
   0   8   7       20.62        7.15      6.00 o 
   1   8   7       14.32        9.56      6.20 o 
   2   8   7        6.72        6.69      6.09 o 
   3   8   7       80.11       68.38     10.01 o 
   4   8   7       17.35       14.02      5.33 o 
   5   8   7        0.14       -1.50      5.92 o 
   6   8   7       47.61       39.99      9.05 o 
   7   8   7        5.63        4.73      7.37 o 
   8   8   7        3.48        8.62      4.99 o 
  -9   9   7      214.91      229.29     18.10 o 
  -8   9   7        0.48        8.46      7.14 o 
  -7   9   7        0.01        1.91      6.04 o 
  -6   9   7        0.99       -6.83      5.16 o 
  -5   9   7       53.55       64.02      9.43 o 
  -4   9   7       66.21       74.55     10.24 o 
  -3   9   7        2.82        2.55      5.45 o 
  -2   9   7       80.38       80.40      9.53 o 
  -1   9   7       38.17       33.44      7.71 o 
   0   9   7       56.13       57.04      9.33 o 
   1   9   7        1.25        8.40      6.13 o 
   2   9   7       44.77       41.24      8.22 o 
   3   9   7       18.60       12.33      6.76 o 
   4   9   7       35.95       45.47      8.94 o 
   5   9   7       38.40       57.59     10.03 o 
   6   9   7       88.52      108.48     24.72 o 
   7   9   7       17.22        6.92      9.55 o 
  -9  10   7       16.14       11.65      9.79 o 
  -8  10   7       43.87       34.02      8.77 o 
  -7  10   7        0.95        0.45      5.95 o 
  -6  10   7       27.87       19.14      6.78 o 
  -5  10   7      118.94      113.61     16.19 o 
  -4  10   7       97.54      104.09     11.13 o 
  -3  10   7      104.73       95.06     10.23 o 
  -2  10   7       23.11       28.19     12.58 o 
  -1  10   7        1.80       -2.49      5.61 o 
   0  10   7       30.53       47.46      9.07 o 
   1  10   7      198.04      204.20     20.14 o 
   2  10   7       62.24       59.38      9.62 o 
   3  10   7       18.74       15.08      7.01 o 
   4  10   7       17.67       25.90     10.81 o 
   5  10   7       42.67       27.43     13.21 o 
   6  10   7       10.48       21.24      8.27 o 
   7  10   7        1.48        1.84      4.70 o 
  -8  11   7       42.40       38.51     13.16 o 
  -7  11   7       36.07       17.92      7.91 o 
  -6  11   7        0.27       -6.22      5.39 o 
  -5  11   7       31.75       32.46      7.89 o 
  -4  11   7        5.54        6.90      5.66 o 
  -3  11   7        1.52        3.19      5.45 o 
  -2  11   7        1.78        7.77      7.92 o 
  -1  11   7      269.43      307.12     24.65 o 
   0  11   7       68.09       78.74     15.29 o 
   1  11   7        0.92        4.53      5.91 o 
   2  11   7        6.28        7.64      6.69 o 
   3  11   7       30.06       21.80      7.84 o 
   4  11   7      115.50      107.72     12.63 o 
   5  11   7       81.38       79.90     11.22 o 
   6  11   7       16.66        2.80     11.89 o 
   7  11   7        0.68       -7.16      5.09 o 
  -8  12   7       40.67       51.78     21.67 o 
  -7  12   7       14.22       22.76      7.71 o 
  -6  12   7       47.33       43.65      8.85 o 
  -5  12   7       24.10       31.13      8.08 o 
  -4  12   7        1.23        1.81      5.60 o 
  -3  12   7        5.29        2.78      5.87 o 
  -2  12   7        1.82       -0.84      7.54 o 
  -1  12   7      254.76      240.89     22.17 o 
   0  12   7      244.77      223.36     17.52 o 
   1  12   7      657.51      634.79     41.65 o 
   2  12   7       56.77       41.12      9.08 o 
   3  12   7       64.09       68.83     10.75 o 
   4  12   7        0.18       -5.99      5.88 o 
   5  12   7        5.78        8.55      7.37 o 
   6  12   7       58.22       70.44      9.21 o 
  -7  13   7        3.55        2.57      6.49 o 
  -6  13   7       10.01        5.82      6.52 o 
  -5  13   7        7.99        0.44      6.11 o 
  -4  13   7       37.62       34.04      7.83 o 
  -3  13   7        6.52        9.11      8.92 o 
  -2  13   7       70.09       68.54     13.42 o 
  -1  13   7        0.09        1.98      7.92 o 
   0  13   7      452.78      407.42     24.09 o 
   1  13   7       77.84       72.61     10.97 o 
   2  13   7      507.61      512.38     32.86 o 
   3  13   7      423.37      440.65     25.35 o 
   4  13   7       18.85       17.37      8.20 o 
   5  13   7      159.43      149.79     15.11 o 
   6  13   7       11.91       15.67     17.10 o 
  -7  14   7       30.36       28.90      9.97 o 
  -6  14   7       16.21       27.27      8.51 o 
  -5  14   7        6.21        2.38      6.33 o 
  -4  14   7        4.67       10.36      6.65 o 
  -3  14   7        1.27        3.27      9.26 o 
  -2  14   7       74.68       67.99     17.20 o 
  -1  14   7      262.94      258.34     24.20 o 
   0  14   7       86.65       90.46     12.09 o 
   1  14   7      127.30      123.75     13.92 o 
   2  14   7      161.69      174.26     27.28 o 
   3  14   7        0.08       -2.48      6.43 o 
   4  14   7        0.00        0.23      7.23 o 
   5  14   7        9.64       -0.83      7.42 o 
  -6  15   7       29.74       27.72      8.21 o 
  -5  15   7      123.70      122.59     13.11 o 
  -4  15   7        2.55       -4.20      9.10 o 
  -3  15   7       13.13       13.46      9.91 o 
  -2  15   7        8.58        9.89      9.25 o 
  -1  15   7       57.27       64.19     13.76 o 
   0  15   7      213.66      211.95     20.01 o 
   1  15   7       31.60       31.34      9.54 o 
   2  15   7      256.06      274.72     20.44 o 
   3  15   7       55.74       40.58     10.00 o 
   4  15   7       39.97       24.89      9.07 o 
  -5  16   7       71.06       96.57     12.05 o 
  -4  16   7       35.57       41.90     12.46 o 
  -3  16   7       15.41        4.28      9.40 o 
  -2  16   7      157.52      187.09     21.84 o 
  -1  16   7       97.09      117.94     17.81 o 
   0  16   7      205.56      132.83     14.97 o 
   1  16   7        5.62       -1.03      7.67 o 
   2  16   7        0.35       -5.19      7.14 o 
   3  16   7        3.71        1.10      7.70 o 
  -3  17   7        1.22       12.62     10.77 o 
  -2  17   7       57.89       49.96     13.45 o 
  -1  17   7       11.25        4.55      9.94 o 
   0  17   7       38.58       42.13     10.13 o 
   1  17   7      130.56      146.56     16.23 o 
  -9   0   8       80.23       57.11     12.85 o 
  -8   0   8       24.17       15.38      9.51 o 
  -7   0   8       74.94       65.10     13.22 o 
  -6   0   8      229.59      243.29     21.60 o 
  -5   0   8      745.87      707.09     33.46 o 
  -4   0   8     1592.32     1608.03    101.80 o 
  -3   0   8       99.04       81.31     17.76 o 
  -2   0   8      325.39      329.99     24.92 o 
  -1   0   8       71.57       72.08     10.10 o 
   0   0   8       31.36       30.30      8.13 o 
   1   0   8        2.67        6.78     10.32 o 
   2   0   8        1.86        2.51      9.38 o 
   3   0   8       63.28       71.59     16.48 o 
   4   0   8      293.76      306.03     32.00 o 
   5   0   8       37.21       35.71     13.82 o 
   6   0   8       13.69       16.18     11.93 o 
   7   0   8       42.04       43.90     14.83 o 
  -9   1   8       33.89       35.28      8.13 o 
  -8   1   8       20.64       20.51      6.92 o 
  -7   1   8        4.48        2.90      5.56 o 
  -6   1   8      216.84      185.49     13.32 o 
  -5   1   8      471.84      431.10     21.03 o 
  -4   1   8       22.15       12.45      6.89 o 
  -3   1   8       91.68       72.53      9.47 o 
  -2   1   8       34.61       27.12      5.98 o 
  -1   1   8       72.74       68.26      6.84 o 
   0   1   8        0.01       -3.54      4.38 o 
   1   1   8        7.23       11.53      7.45 o 
   2   1   8       11.25       22.76      7.96 o 
   3   1   8       13.30        6.79      7.35 o 
   4   1   8      106.46      109.91     14.15 o 
   5   1   8      769.08      809.91     35.28 o 
   6   1   8        2.00        3.53      7.26 o 
   7   1   8        0.14       -2.79      7.36 o 
  -9   2   8       25.43       28.63      7.89 o 
  -8   2   8        0.75        2.05      5.91 o 
  -7   2   8        3.26        5.54      5.93 o 
  -6   2   8       63.76       66.01     10.17 o 
  -5   2   8        5.23        5.31      6.19 o 
  -4   2   8      238.03      253.10     16.80 o 
  -3   2   8        0.40        0.19      4.12 o 
  -2   2   8        0.01        0.11      4.27 o 
  -1   2   8       66.52       70.56      7.31 o 
   0   2   8       63.91       50.04      7.05 o 
   1   2   8       18.37       13.13      8.88 o 
   2   2   8        7.53       14.35      7.34 o 
   3   2   8       42.92       42.13      9.28 o 
   4   2   8      729.72      799.56     44.79 o 
   5   2   8      183.32      188.06     17.91 o 
   6   2   8        1.25        6.78      7.66 o 
   7   2   8        1.24        7.15      7.99 o 
  -9   3   8       70.13       53.21      8.97 o 
  -8   3   8        0.13        3.40      5.84 o 
  -7   3   8       28.03       24.00     10.99 o 
  -6   3   8      105.50       90.12     11.01 o 
  -5   3   8      612.03      559.78     25.20 o 
  -4   3   8       82.46       83.76      7.97 o 
  -3   3   8        0.02       -2.85      4.05 o 
  -2   3   8        0.25       -0.30      3.96 o 
  -1   3   8        0.92        1.59      4.56 o 
   0   3   8       22.31        8.96      5.91 o 
   1   3   8       33.44       41.09      8.67 o 
   2   3   8      116.82      117.03     14.95 o 
   3   3   8        1.81        4.67      7.06 o 
   4   3   8      199.76      217.09     18.51 o 
   5   3   8       20.37       34.06      9.64 o 
   6   3   8       29.40       33.11      9.90 o 
   7   3   8        6.24        9.15      8.29 o 
  -9   4   8        0.02       -1.18      5.80 o 
  -8   4   8        7.95        5.12      5.98 o 
  -7   4   8        4.51        2.50      6.19 o 
  -6   4   8      253.22      258.30     22.22 o 
  -5   4   8        8.95       11.16      5.87 o 
  -4   4   8       21.08       13.75      4.95 o 
  -3   4   8       32.55       36.65      6.03 o 
  -2   4   8        7.42        3.70      4.41 o 
  -1   4   8        0.21        2.49      5.50 o 
   0   4   8      527.07      545.78     39.16 o 
   1   4   8      101.57       95.39     12.79 o 
   2   4   8        5.62        4.32      5.72 o 
   3   4   8      183.45      194.05     17.28 o 
   4   4   8      130.75      143.59     15.53 o 
   5   4   8       19.55       20.43      8.56 o 
   6   4   8        6.10       19.05      8.54 o 
   7   4   8        0.43        3.23     12.25 o 
  -8   5   8       22.00       11.87      7.72 o 
  -7   5   8       22.26       18.03      7.59 o 
  -6   5   8      170.69      197.02     13.67 o 
  -5   5   8       71.18       67.19      8.53 o 
  -4   5   8        5.16       -1.21      4.82 o 
  -3   5   8        3.04        5.33      4.61 o 
  -2   5   8       45.39       42.99      6.30 o 
  -1   5   8      101.48       84.36     10.71 o 
   0   5   8        8.15        8.35      6.30 o 
   1   5   8      130.46      139.46     14.73 o 
   2   5   8        8.51       16.36      8.79 o 
   3   5   8       88.19       92.29     17.79 o 
   4   5   8       33.88       39.00      9.81 o 
   5   5   8       16.51       16.48      7.86 o 
   6   5   8       31.04       38.92     10.20 o 
  -8   6   8       56.64       67.80     10.81 o 
  -7   6   8        0.00       -2.92      5.96 o 
  -6   6   8        0.15        1.87      5.48 o 
  -5   6   8        2.15        1.68      5.15 o 
  -4   6   8       29.32       26.87      6.41 o 
  -3   6   8       25.95       19.18      5.28 o 
  -2   6   8        3.61        3.91      6.25 o 
  -1   6   8      107.55       95.48     11.48 o 
   0   6   8      590.28      582.89     24.15 o 
   1   6   8        7.22        1.65      5.96 o 
   2   6   8       48.07       63.52     12.95 o 
   3   6   8       23.45        8.40      8.10 o 
   4   6   8       92.23       80.52     11.92 o 
   5   6   8       32.50       39.95     16.02 o 
   6   6   8        0.22        1.93      7.41 o 
  -8   7   8        0.56       -0.38      8.25 o 
  -7   7   8       16.54       18.04      6.80 o 
  -6   7   8        2.25        1.71      5.40 o 
  -5   7   8      171.65      160.09     12.68 o 
  -4   7   8        2.10       -4.68      4.79 o 
  -3   7   8        2.26       -0.02      4.49 o 
  -2   7   8        4.52        2.17      6.17 o 
  -1   7   8       80.87       73.57     10.78 o 
   0   7   8        9.86       10.98      6.84 o 
   1   7   8       49.09       49.38      8.86 o 
   2   7   8      155.34      153.36     14.27 o 
   3   7   8        0.22        5.28      7.93 o 
   4   7   8       57.96       59.82     18.32 o 
   5   7   8      142.58      124.99     23.75 o 
   6   7   8       48.38       30.96      9.70 o 
  -8   8   8       25.22       12.84      9.65 o 
  -7   8   8        9.97       16.52      7.72 o 
  -6   8   8       46.90       65.46     10.37 o 
  -5   8   8       15.90       10.75      6.90 o 
  -4   8   8      130.75      121.55     12.26 o 
  -3   8   8       34.45       29.55      7.91 o 
  -2   8   8        6.86       13.16     12.75 o 
  -1   8   8       82.24       64.31     12.48 o 
   0   8   8       10.00       15.48     13.25 o 
   1   8   8        1.80       -4.31      6.22 o 
   2   8   8        7.62       13.41      7.25 o 
   3   8   8        0.37       -4.10      7.97 o 
   4   8   8       56.81       65.21     18.98 o 
   5   8   8       43.76       36.26     16.31 o 
   6   8   8        3.58        8.94     12.21 o 
  -7   9   8        2.23       13.91      7.63 o 
  -6   9   8        1.07        7.99      7.26 o 
  -5   9   8      110.37      108.26     12.31 o 
  -4   9   8       33.05       31.88      8.06 o 
  -3   9   8       25.18       26.48     10.42 o 
  -2   9   8       69.28       60.71     10.56 o 
  -1   9   8       30.61       28.12      8.58 o 
   0   9   8      208.48      212.33     16.91 o 
   1   9   8        5.70       -2.83      6.05 o 
   2   9   8       21.78       18.10      8.09 o 
   3   9   8       40.55       45.48      9.54 o 
   4   9   8        0.26        6.27      9.20 o 
   5   9   8       11.14       -0.65     12.27 o 
  -7  10   8        2.82        6.72      7.48 o 
  -6  10   8       12.35       19.76      7.90 o 
  -5  10   8        5.45        6.02      6.87 o 
  -4  10   8      218.26      220.46     21.53 o 
  -3  10   8       12.91        5.76     14.02 o 
  -2  10   8        3.31       10.43      7.24 o 
  -1  10   8      124.98      114.70     13.08 o 
   0  10   8      255.53      261.42     19.12 o 
   1  10   8        1.12        4.98      6.85 o 
   2  10   8       55.27       67.10     11.05 o 
   3  10   8        7.29       -1.04      6.84 o 
   4  10   8      101.08      116.17     16.84 o 
   5  10   8        0.79       10.42     13.76 o 
  -6  11   8       53.13       32.08      8.86 o 
  -5  11   8        5.00        2.42      6.93 o 
  -4  11   8        3.27        0.90      9.48 o 
  -3  11   8      157.47      159.10     23.08 o 
  -2  11   8        7.04       -2.02      7.09 o 
  -1  11   8       37.06       35.53      9.58 o 
   0  11   8      328.87      359.62     22.92 o 
   1  11   8       60.69       61.22     10.62 o 
   2  11   8       24.20       19.08      9.20 o 
   3  11   8        0.34       -0.35      7.04 o 
   4  11   8      228.90      206.83     21.79 o 
  -5  12   8       13.04        5.94      7.36 o 
  -4  12   8       68.58       62.46     14.10 o 
  -3  12   8        0.28        3.26      9.15 o 
  -2  12   8      121.24       81.75     12.30 o 
  -1  12   8       11.87       13.95      8.51 o 
   0  12   8       78.11       70.37     11.40 o 
   1  12   8        0.17       -2.52      6.99 o 
   2  12   8        6.89       10.95      8.00 o 
   3  12   8        0.15        3.24      7.58 o 
  -4  13   8        1.08       -5.37     10.66 o 
  -3  13   8       11.60        8.63      9.95 o 
  -2  13   8        2.46       -4.97      7.54 o 
  -1  13   8      350.28      353.34     23.68 o 
   0  13   8      130.74      109.63     13.72 o 
   1  13   8      205.84      240.40     19.34 o 
   2  13   8       67.12       54.04     11.20 o 
  -3  14   8       67.32       60.89     15.08 o 
  -2  14   8        0.94        0.41      9.79 o 
  -1  14   8        3.38        8.68      7.96 o 
   0  14   8      131.40      104.40     17.36 o 
   1  14   8        7.91        4.94      8.29 o 
  -6   1   9       79.00       67.85      9.48 o 
  -5   1   9      144.38      113.28     11.16 o 
  -4   1   9       10.71        3.77      6.08 o 
  -3   1   9        7.22       11.15      6.99 o 
  -2   1   9       82.55       69.33     10.19 o 
   0   1   9        0.22       -2.24     12.31 o 
   1   1   9        3.94       -5.98     11.35 o 
   2   1   9        0.29       -4.32      7.66 o 
   3   1   9        2.52        1.52      8.33 o 
   4   1   9      212.20      260.12     21.40 o 
  -6   2   9        2.66       -4.90      5.83 o 
  -5   2   9      246.93      245.38     19.45 o 
  -4   2   9       36.79       19.21      7.74 o 
  -3   2   9       66.02       69.14     10.22 o 
  -2   2   9        1.14        3.71     11.47 o 
  -1   2   9       14.23        8.82      7.21 o 
   0   2   9       50.27       51.92     11.38 o 
   1   2   9       44.29       30.03     14.95 o 
   2   2   9       33.06       32.97     14.15 o 
   3   2   9       11.26        9.82      8.43 o 
   4   2   9      403.24      460.61     26.08 o 
  -6   3   9        1.96        5.46      6.20 o 
  -5   3   9      153.09      155.60     20.70 o 
  -4   3   9       13.16       17.97      7.83 o 
  -3   3   9        1.26        7.08      6.35 o 
  -2   3   9       34.89       33.67      8.37 o 
  -1   3   9       17.18       20.54      7.53 o 
   0   3   9        2.30        2.78      7.98 o 
   1   3   9        2.04        4.45     12.24 o 
   2   3   9       20.94       -0.51     11.66 o 
   3   3   9      158.70      166.27     26.80 o 
   4   3   9       82.76       81.60     13.72 o 
  -6   4   9      114.69       98.61     16.62 o 
  -5   4   9      270.67      256.91     17.99 o 
  -4   4   9       42.38       30.58      8.26 o 
  -3   4   9        3.97        0.63      6.70 o 
  -2   4   9        0.87       -1.36      6.61 o 
  -1   4   9       47.29       39.60     14.67 o 
   0   4   9       13.94        0.94      8.22 o 
   1   4   9        0.11        0.27     10.61 o 
   2   4   9        6.26       14.55     13.99 o 
   3   4   9      186.78      211.01     30.45 o 
   4   4   9      240.99      208.92     30.04 o 
  -6   5   9        1.74        1.91      6.96 o 
  -5   5   9       40.80       38.57      9.12 o 
  -4   5   9        6.95        4.97      6.11 o 
  -3   5   9        5.27        7.03      7.42 o 
  -2   5   9        1.64       -1.60      6.56 o 
  -1   5   9        6.94       13.95      7.54 o 
   0   5   9        0.63       -6.43      6.17 o 
   1   5   9        1.78       -1.64      8.28 o 
   2   5   9        0.18       -9.31     11.74 o 
   3   5   9        2.16       -5.93     12.79 o 
   4   5   9        3.06        1.71     13.65 o 
  -5   6   9        5.43       12.57      7.46 o 
  -4   6   9        0.04       -2.97      5.19 o 
  -3   6   9       30.51       34.82      9.31 o 
  -2   6   9       11.86        8.86      7.18 o 
  -1   6   9        2.55       -0.39      6.89 o 
   0   6   9       11.95        3.45      7.38 o 
   1   6   9       10.83       14.68     14.96 o 
   2   6   9       62.47       37.43     11.22 o 
   3   6   9       10.58        9.43     15.29 o 
  -5   7   9        0.89        3.60      6.04 o 
  -4   7   9        4.12       13.22     10.61 o 
  -3   7   9        0.78        0.31      7.12 o 
  -2   7   9        9.86       -0.90     11.00 o 
  -1   7   9       87.35       95.68     12.70 o 
   0   7   9        0.02       -5.53      7.00 o 
   1   7   9        6.64       11.45      9.46 o 
   2   7   9        0.08        0.68      9.04 o 
   3   7   9        0.16      -13.61     11.94 o 
  -4   8   9        0.21       -0.11      7.70 o 
  -3   8   9       45.69       37.78      9.73 o 
  -2   8   9      183.79      193.91     17.20 o 
  -1   8   9        5.31       -0.88      7.55 o 
   0   8   9       19.52       19.92      8.37 o 
   1   8   9        0.20        3.94      7.89 o 
   2   8   9        4.52       -2.03      9.56 o 
  -3   9   9        5.12       13.44      8.34 o 
  -2   9   9       14.25       19.20      9.12 o 
  -1   9   9       13.39       15.34      8.50 o 
   0   9   9       23.79       26.26      9.29 o 
   1   9   9        0.53        0.22      7.88 o 
  -2  10   9       48.57       32.06     12.52 o 
  -1  10   9       15.69       20.72      9.28 o 
   0  10   9       90.32       90.64     15.85 o 
                                                 
